# Supplementary material for: The outcomes of three different techniques of coronary artery bypass grafting: On-pump arrested heart, on-pump beating heart, and off-pump
Source: PLoS One. 2023 May 31;18(5):e0286510. doi: 10.1371/journal.pone.0286510 (PMC10231783; doi:10.1371/journal.pone.0286510)
Supplement: S1 Data — (XLSX) [file pone.0286510.s006.xlsx]

## Sheet: Sheet1
record_id	studygroup	anasto	surgeon	icud	sex	age	wtsx	htsx	nyfc	ccs	prelvef	bb	aceiarb	nitrate	statin	ccb	asa	clopidogel	dm	htn	dlp	oldcva	prevpci	nockd	ckd3	ckd4	ckd5esrd	creapre	cadtype	lm	optime	cpbtime	mapintra	mapimd	mappost	ciintra	ciimd	cipost	papintra	papimd	pappost	svriimd	svripost	troptimd	troptpost	ckmbimd	ckmbpost	tckimd	tckpost
1	1	4	1	3	1	65	63	158	2	0	28	1	0	0	1	0	1	0	1	1	1	0	0	0	0	1	0		3	0	225	60	80	100	97	2.2	2.7	3.3	30	20	23	1882	2243			61	43	2885	3034
2	1	1	2	2	1	69	47	158	2	2	76	1	1	1	1	0	1	1	0	1	1	0	1	1	0	0	0	1.6	2	0	155		55	80	70											54	24	134	630
3	0	3	3	1	0	74	54	153	2	2	55	1	1	1	0	0	0	0	1	0	0	0	0	1	0	0	0	1.6	3	1	285	116	60	78	73	2.2	2.2	2.4	20	26	20	2002	1961			62	24	364	432
4	0	2	3	1	0	67	49	147	3	1	50.8	1	0	1	1	0	1	1	1	1	1	0	0	1	0	0	0	1.7	2	1	235	74	73	75	76				23							70	23	546	893
5	2	3	2	1	1	59	65	160	1	1	57.3	0	0	1	1	0	0	0	0	0	1	0	0	1	0	0	0	1.5	2	1	180		118	103	93	2.2	2.8	2.6	35	37	21	2538	2012			19	56	166	1138
6	1	2	1	1	0	74	66	160	2	0		0	0	1	1	0	0	1	0	1	1	0	0	1	0	0	0	1.06	2	1	110		86	81	75	1.5	1.4	2.1	35	31	24	3600	1735			15	13		394
7	2	3	2	1	1	57	63	162	2	3	50.7	1	1	1	1	0	1	1	0	1	0	0	0	1	0	0	0	1.1	3	1	200	45	66	91	81	1.6	2.1	2.6	27	28	20	2644	2462			38	15	286	665
8	0	2	1	3	1	65	65	163	2	0	66.5	0	0	1	1	1	0	0	1	1	1	0	0	1	0	0	0	1.5	2	1	285	126	80	81	85	2	3.6	2		25	26	2244	2069			116	37	594	1136
9	1	4	1	1	0	59	76	155	2	3		1	1	1	1	0	0	0	1	1	0	0	0	1	0	0	0	0.9	3	1	245		78	75	82	2.1	3.2	2.5	26	30	33	2163	1677			66	54	200	457
10	2	5	2	1	1	75	48	133	1	1	47.2	1	1	1	1	0	1	1	1	1	1	0	0	1	0	0	0	1.1	3	1	260	58	100	71	65	2.2	1.7	2.4	21	34	29	2578	2255			50	167	245	1948
11	0	3	3	2	0	48	52	145	1	1	61.5	1	1	1	1	0	0	0	1	1	1	0	0	1	0	0	0	1	2	1	320	119	113	103	79	2.2	3.9	2.2	15	21	25	917	2371			29	24	496	538
12	2	5	1	3	1	71	55	156	1	1		0	1	1	1	0	1	0	0	1	1	0	0	1	0	0	0	0.8	3	1	190	105	86	79	80	3.1	3.3	3.2	29	37	27	1261	1400			64	79	922	5430
13	0	4	3	1	1	56	66	160	1	2	46.8	1	0	1	0	0	1	1	0	1	0	0	0	1	0	0	0	1.4	3	1	345	143	86	69	80	2.4	3.8	2.5	23	18	20	985	1410			24	8	864	352
14	0	3	1	1	1	54	54	166	1	1	56.4	0	0	1	1	0	1	1	0	1	1	0	0	1	0	0	0	1.1	2	1	265	149	88	86	88	2.6	2.6	3	22							88	24	1135	726
15	1	2	2	1	1	57	71	168	1	3	73.3	1	0	1	1	0	1	1	0	1	1	0	0	1	0	0	0	1.3	2	1	140		80	82	97	2.1	2.3	3.1	20	21	27	3000	1793			22	21	132	493
16	0	3	1	1	1	55	68	175	1	2		1	0	1	1	0	0	1	0	0	0	0	1	1	0	0	0	1	2	1	200	48	100	85	73	2.1	2.3	2	20	20	15	2399	2035			32	11	237	408
17	1	6	1	2	1	58	59	157	2	2	57.6	1	1	1	1	0	0	0	1	1	0	0	0	1	0	0	0	1.8	3	1	270		97	83	96	2.5	1.9	3.4	26	23	26	2346	2371			16	23	104	491
18	2	5	2	3	0	58	57	149	2	0	55.6	1	0	1	1	1	1	1	1	1	1	0	0	1	0	0	0	1.3	3	1	295	112	77	60	71	2.8	3.4	2.4	34	35	27	1577	2533			33	26	640	1163
19	1	3	2	1	1	79	49	146	2	3	48	1	1	1	1	1	1	1	0	1	1	0	0	1	0	0	0	1.3	2	1	145		73	77	65	2.3	1.5	2.5	14	22	18	3490	1716			29	29	161	1107
20	1	4	1	1	0	62	55	154	1	1	54	1	0	1	1	0	1	1	1	1	1	0	0	1	0	0	0	1	3	1	270		80	70	60	2.1	2.5	2.5	17	19	17	2272	1920			11	12	255	314
21	2	5	1	1	1	68	53	160	1	1	42	0	1	1	1	0	1	1	0	1	1	0	1	0	0	1	0	1.8	3	1	265	62	67	118	95	1.9	2.3	2.1	15	18	13	2321	2571			29	22	410	383
22	2	5	2	1	1	49	77	175	1	0	35	0	1	0	1	1	1	1	1	1	1	0	0	1	0	0	0	1.3	3	1	255	75	93	103	70	2.1	2.1	2.3	22	29	24	2267	2224			16	19	664	826
23	1	5	1	1	1	57	64	159	1	1	65	1	1	1	1	0	1	1	1	1	1	1	0	1	0	0	0	1.1	3	1	260		73	81	65	2.8	2.5	2.3	24	17	17	1258	1689			19	16	92	275
24	2	5	1	1	1	62	66	164	4	2	60	1	0	1	1	1	1	1	1	1	0	0	0	0	1	0	0	2.7	3	1	345	136	77	80	84	1.8	2.1	2.2	26	26	20	1777	2412			53	45	577	934
25	1		1	1	1	40	66	175	2	2	65	1	1	1	1	0	1	1	0	1	1	0	0	1	0	0	0	1.2	1	1	120		83	87	82											21	54	592	3630
26	1	5	1	1	1	67	77	167	1	1	69	1	0	1	1	1	1	1	1	1	1	1	0	1	0	0	0	1.6	3	1	272		93	74	73	1.9	2.1	2.1	24	22	27	2307	2552			15	26	133	595
27	0	4	3	1	1	45	82	166	2	0	56	1	0	1	1	1	1	1	0	1	1	0	0	1	0	0	0	1.4	3	1	320	145	97	98	73	1.4	3	2.8	21	22	23	2257	1714			43	50	583	1448
28	1	3	1	1	1	56	64	160	1	1	70	1	1	1	1	0	1	1	0	1	1	0	0	1	0	0	0	1.1	2	1	275		103	87	88	1.8	2	1.9	21	19	17	2776	2783			25	26	540	462
29	2	4	2	1	0	67	63.5	155	2	1		1	0	1	1	0	0	0	0	1	1	0	0	1	0	0	0	1.3	3	1	225	59	97	72	75	2	2.4	2.2	19	20	14	1567	2279			38	159	359	3345
30	1	4	1	1	1	53	86.5	171	2	2	75.2	1	0	1	1	1	0	0	0	1	1	0	0	1	0	0	0	1.2	3	1	255		73	94	73	2.3	2.7	2.8	22	24	16	2075	2222			26	30	215	619
31	1	3	1	1	1	57	72	161	2	2	55.3	1	0	1	1	1	1	1	0	1	1	0	0	1	0	0	0	1.2	2	0	155		93	104	97	1.7	2.4	2.2	24	12	22	3200	1385			18	43	488	717
32	2	8	2	1	1	50	72.5	162	1	2	55.7	1	0	1	0	0	1	1	0	1	1	0	0	1	0	0	0	1.1	3	1	295	123	77	79	70	3.3	2.2	3.2	17	17	16	2909	2000			48	56	1186	2090
33	1	5	1	1	1	58	75	172	1	1	33	1	1	0	1	0	0	0	1	1	1	0	0	1	0	0	0	1.1	3	1	345		93	74	76	2.1	2.4	4	31	22	23	2100	2896			12	18	180	613
34	2	4	2	1	1	58	44.5	155	2	2	65	1	1	1	1	0	0	0	1	1	0	0	0	1	0	0	0	1.1	3	1	230	76	80	83	74	2.1	1.6	2.6	13	20	13	3055	2133			63	35	417	549
35	0	4	1	7	0	74	45	155	3	2	44.7	1	1	1	1	0	1	1	1	1	1	0	0	1	0	0	0	0.9	3	1	245		77	57	59	2.9	2.5	3	21	29		1415				42	29	529	653
36	0	7	2	1	1	50	96	180	1	2	38	1	0	0	1	0	1	1	1	1	0	1	0	1	0	0	0	1	3	1	290	160	93	84	75	2.7	1.8	3.7	24	23	22	2788	2014			97	58	696	2595
37	0	3	3	7	0	49	59.5	150	2	1	25.5	1	1	0	0	0	0	0	0	0	0	0	0	1	0	0	0	0.8	3	0	280		73	63	81	2.1	2.2	1.9	21	18	25	2580	2152			550	18	2850	547
38	2	7	2	1	0	50	64	151	2	1	65.2	1	0	0	1	0	1	1	1	1	0	0	0	1	0	0	0	0.8	3	1	240	75	93	65	66	2.1	3.2	1.8	14	6	9	1710	2682			40	24	204	335
39	1	4	1	1	1	76	57	164	1	1	70	0	0	0	0	0	0	0	0	1	0	1	0	1	0	0	0	1.2	3	1	205		70	93	89	1.5	1.7	2	18	18	21	3240	3032			35	22	216	481
40	2	3	2	2	0	75	44	142	3	2	22.9	1	0	1	1	1	0	0	0	1	1	0	0	1	0	0	0	0.9	3	1	200	61	93	90	91	1.3	1.5	1.8	35							60	28	225	188
41	1	3	2	1	1	69	42	153	1	2	79	1	1	1	1	0	1	1	1	1	0	0	0	1	0	0	0	1.2	3	1	190		63	82	73	2.3	1.8	2.4	21	18	18	2948	2210			16	17	244	536
42	2	6	2	1	1	49	65	164	1	3	28	1	0	1	1	0	1	1	0	0	0	0	0	1	0	0	0	1.2	3	1	240	73	80	114	77	3	2.7	2.9	28	20	16	2230	2074			98	54	681	1746
43	1	2	1	3	0	78	50	150	3	2	40	0	1	1	1	0	1	1	0	1	1	0	1	0	1	0	0	2	3	0	168		93	71	87	1.6	1.4	2.2	21	21	27	2875	2506			15	8	97	286
44	0	3	1	2	1	62	70	165	1	1	55.6	0	0	1	1	0	1	1	0	0	0	0	0	1	0	0	0	1.5	2	1	223	46	93	84	67	1.5	1.9	2.2	16	19	17	3621	2104			33	13	309	387
45	2	5	2	1	1	75	50	155	1	1	47.3	1	1	1	1	0	1	1	0	1	1	0	0	1	0	0	0	1.2	3	1	200	66	87	97	68	2	1.9	2.7	15	24	13	3583	2014			54	27	329	602
46	0	6	2	1	1	76	51.5	158	1	2	65.3	1	0	1	1	1	1	1	0	1	1	0	0	1	0	0	0	1.5	3	1	250	90	77	67	73	2.1	2.3	2.1	20	14	19	2400	2364			109	63	1608	951
47	1	5	1	1	0	78	57	153	1	2	55	1	0	1	1	0	1	0	1	1	1	0	0	0	1	0	0	2.1	3	1	205		80	85	85				16							25	20	226	511
48	0	4	3	1	0	57	56	153	1	2	68	1	1	0	1	0	1	0	0	1	1	0	0	1	0	0	0	0.9	3	1	355	136	82	96	110	1.4	1.8	3	16	22	16	2914	2233			87	18	531	488
49	1	6	1	1	0	72	48.5	153	3	2	66	1	0	0	1	0	0	0	1	1	1	0	0	1	0	0	0	1.6	3	1	278		73	96	94	3	2.6	2.7	24	27	14	2544	2500			20	25	89	206
50	1	4	1	2	1	61	69	172	1	1		1	1	0	0	1	0	0	0	1	1	0	0	1	0	0	0	1.2	3	1	190		70	67	73	2.1	3	2.9	11	16	14	1479	1842			17	18	106	460
51	1	1	2	1	0	44	68.5	147	1	2	74.2	1	1	1	1	0	1	1	0	1	1	0	0	1	0	0	0	0.6	1	1	96		93	100	90	3	2.8	2.9				2390	2040			13	16	169	444
52	1	5	1	1	1	56	69	170	1	1	69.5	1	1	0	1	1	1	0	1	1	1	0	0	1	0	0	0	1.6	3	1	205		93	55	71	1.7	2.2	2.2	24	22	17	2582	1952			20	24	176	458
53	0	4	3	1	1	67	73.5	155	1	1	47	1	1	1	1	0	1	1	0	1	1	0	0	1	0	0	0	1.3	3	1	305	145	84	86	89	1.4	1.5	3.7	14	18	23	4246	1395			58	38	593	1423
54	0	4	1	1	1	54	67	168	1	1		0	0	0	0	0	0	0	0	1	1	0	1	1	0	0	0	0.9	2	1	180	60	97	82	77	2.2	2.6	2.1	21	14	12	2696	1516			45	29	435	1205
55	1	3	1	1	1	46	80	163	1	1	66	1	1	0	1	0	1	0	0	1	0	0	0	1	0	0	0	0.8	2	0	160		87	71	74	1.9	2	2	31	22	20	1927	2313			15	12	116	508
56	2	5	2	1	0	70	57	141	2	1	69	0	1	1	1	1	1	0	1	1	0	0	0	1	0	0	0	1	3	1	205	59	87	81	79	2.2	2.5	2.5	25	16	16	1778	2124			61	84	361	1258
57	2	4	2	1	1	63	66	162	1	1	61	1	1	1	1	0	1	0	0	0	0	0	1	1	0	0	0	1.3	3	1	225	49	77	69	70	1.6	2.2	2.3	15	21	20	4344	2824			59	41	441	806
58	0	4	1	1	0	56	60.5	156	2	1	42	1	1	1	1	1	0	1	0	1	0	0	0	1	0	0	0	1.2	3	1	225		93	91	90	2.5	2.2	2.8	20	29	25	2456	2132			34	28	309	989
59	0	4	1	1	0	76	45	149	1	1	44	1	0	1	1	0	0	1	1	1	1	0	0	1	0	0	0	0.5	3	1	165	53	80	72	69	2	2.1	3.7	25	17	10	2590				41	27	325	916
60	1	4	1	1	0	66	70	148	2	2	72	1	0	1	1	1	1	1	1	1	1	0	0	1	0	0	0	0.7	3	1	185		73	85	66	2.1	2.1	2.5	20	21	14	2440	1848			23	13	114	212
61	2	4	2	1	1	57	68	155	2	1	36	1	1	0	1	0	1	1	1	1	1	0	0	1	0	0	0	1.1	2	1	245	65	76	87	69	2.2	2.4	2.8	23	17	15	2512	2069			99	69	510	641
62	0	5	3	1	0	71	45	139	1	1	60	1	1	1	1	1	0	0	1	0	1	1	0	1	0	0	0	0.8	3	0	315	164	82	90	75	1.6	2.9	3.2	21	15	14	2257	2207			68	25	636	559
63	1	3	1	1	1	68	89	175	1	1	36.7	0	0	1	1	0	0	1	0	1	1	0	0	0	0	0	1	2.2	2	1	195		103	78	91	2.1	2.1	2.8	21	28	25	1224	1518			22	32	367	1454
64	0	4	3	1	1	82	50.5	149	1	2	63.8	1	0	1	1	1	1	1	0	1	1	0	1	0	0	0	0	1.8	3	1	307	140	70	75	68	1.7	1.7	2.3	14	22	16	3380	3010			5	33	576	432
65	1	5	1	1	1	47	52	160	4	3	50	1	1	1	1	0	1	1	0	1	1	0	0	1	0	0	0	0.8	3	1	290		80	73	72	2.2	3.4	3.9	17	27	19	1430	2014			24	22	331	816
66	1	2	2	2	0	54	50	155	1	1	70	0	0	1	1	0	1	1	1	1	1	0	0	1	0	0	0	0.7	2	1	195		87	84	76	1.7	2.6	1.9	17	17	17	2749	2030			16	30	154	632
67	0	5	3	1	1	66	69	163	2	1	62.3	0	0	1	1	1	0	0	0	1	0	0	0	1	0	0	0	1.2	3	1	245	133	110	67	70	2.8	2.4	2.4	18	14	19	1900	1790			97	62	886	2256
68	1	4	1	1	0	59	50	156	1	1	67	1	0	1	1	1	1	1	1	1	1	0	0	1	0	0	0	1.7	3	1	255		81	113	77	2.1	1.1	1.4	15	16	18	4686	2933			24	39	141	253
69	1	3	1	1	1	54	66	170	3	1	72	1	0	1	0	0	1	1	1	1	1	0	0	1	0	0	0	1	2	1	180		93	92	79	2.4	1.8	1.7	16	17	19	3339	2901			18	13	262	548
70	0	5	3	1	1	69	51	158	1	2	53	0	0	1	1	1	1	1	1	1	0	0	0	1	0	0	0	0.8	3	1	275	130	80	97	67	1.4	1.9	2.3	13	20	16	4467	2852			82	20	538	776
71	0	3	3	6	0	71	40.5	149	1	1	60	1	1	1	1	0	1	1	0	1	1	0	0	1	0	0	0	1.4	2	1	270	117	95	87	81	2.1	1.7	4.4	22	17	15	3012	1436			86	43	523	613
72	1	5	1	1	1	64	61	150	2	1	44.5	1	1	1	1	0	1	1	0	1	1	0	0	1	0	0	0	1.3	3	1	265		80	78	65	1.7	2.7	2.2	24	38	21	2286	1837			26	43	303	1977
73	0	4	1	1	1	57	72	175	1	1		0	0	1	0	1	0	0	1	1	1	0	0	1	0	0	0	0.7	3	1	270	68	83	104	76	2.2	2.4	3.6	17	21	22	3196	2029			78	14	358	485
74	0	3	3	2	1	58	54	152	1	1	63	1	0	0	1	0	1	0	0	1	0	0	0	0	1	0	0	1.8	2	1	265	127	73	94	75	3.3	1.9	2.5	21	18	21	3173	2365			122	123	1293	4350
75	0	4	1	1	0	76	45	160	1	1	45	0	0	0	1	0	1	1	1	1	1	0	0	1	0	0	0	1.2	3	1	255	57	68	105	87	1.8	1.3	2.5	23	22	18	3581	2240			29	12	331	237
76	1	2	1	1	1	78	71	160	1	1		0	0	1	1	0	0	0	0	0	0	0	0	0	0	0	0		2	1	111		73	64	63	2	2.3	2	27	24	22	1913	1927			10	5	163	196
77	1	5	1	1	1	61	76	172	1	1		0	0	0	0	0	0	0	0	1	0	0	0	0	0	0	1		3	1	245		81	69	61	2.5	1.6	2.6	25	18	17	2795	2915			18	18	127	358
78	0	4	1	1	0	61	41	145	1	1		0	0	0	0	0	0	0	1	1	1	0	0	1	0	0	0	0.79	3	1	170	49	79	99	73	1.4	1.5	1.9	14	24	15	4562	2222			49	28	275	387
79	2	4	2	1	0	73	33	140	2	1		1	0	1	1	0	1	1	0	1	1	0	0	1	0	0	0	1	3	1	170	46	80	78	79	2.5	2.1	1.8	15	12	15	3200	3234			54	34	333	572
80	1	4	1	1	1	72	70	155	2	1	56.7	1	0	1	1	1	1	1	0	1	1	0	0	1	0	0	0	1.3	3	1	230		93	82	70	3.3	2.1	1.8	19	20	23	3791	2680			46	29	154	627
81	0	5	1	1	1	62	73	172	1	1		0	0	0	0	0	0	0	0	1	1	0	0	1	0	0	0	1.4	3	1	178	33	83	81	100	3.1	2.2	2.4	21	24	15	2669	2333			69	35	702	1506
82	0	4	3	1	0	52	38	141	2	0	47.1	1	1	0	1	0	0	1	0	1	0	0	0	1	0	0	0	0.9	3	1	290	181	107	105	100	2.7	2.9	3	18							75	55	544	1730
83	2	6	2	1	0	78	40	142	1	1	64	1	1	1	1	0	1	0	0	0	1	0	0	1	0	0	0	1.1	3	1	180	59	80	80	85	1.8	1.9	1.8	16							55	36	404	657
84	1	4	1	5	0	66	47	154	2	1	35	0	0	0	1	1	1	0	0	1	1	0	0	0	0	0	1	5.5	3	1	150		80	80	85	2	2.2	2.2	20							24	22	390	637
85	0	1	1	9	1	79	75	160	1	1	45	0	1	1	1	0	1	1	0	1	0	0	0	1	0	0	0	1.6	2	1	250	108	92	95	92	2	2.3	1.9	27							102	30	756	855
86	0	4	3	1	0	72	43	155	2	1	54	1	0	1	1	0	1	1	0	1	1	0	0	1	0	0	0	0.7	3	1	460	222	93	101	84	1.5	1.4	1.8	17	23	20	4266	3482			52	57	397	688
87	0	4	3	1	1	63	60.5	156	1	1	63.3	0	1	1	1	1	0	0	1	1	1	1	0	1	0	0	0	1.8	3	1	295	157	67	75	68	2.3	1.5	2.3	21	18	14	3388	2370			140	93	1503	3980
88	0	4	3	1	1	59	66.5	159	1	1	46	1	0	1	0	0	1	0	1	1	1	0	0	1	0	0	0	1.2	3	1	285	152	80	83	74	1.8	1.8	2.1	16	24	20	2846	2338			92	45	913	1485
89	0	3	3	1	1	80	52.5	160	2	2	28	1	1	1	0	0	1	1	0	1	0	0	0	1	0	0	0	1.2	3	1	436	113	73	71	67	2	2.1	2	25	16	11	2740	2859			45	23	256	385
90	0	3	1	1	1	54	78	172	1	1		0	0	0	0	0	0	0	0	1	1	0	0	1	0	0	0	0.9	3	1	185	37	77	77	73	1.9	2.6	3	22	21	13	2132	1817			47	33	465	1482
91	1	4	1	1	1	59	66	155	1	2	57	1	1	1	0	1	1	0	0	1	1	0	0	1	0	0	0	1.2	3	1	200		67	101	78	1.7	2.6	3.3	19	25	24	2365	2028			22	34	185	1160
92	2	4	2	1	0	79	45	145	1	1	44	1	1	1	1	1	0	0	0	1	1	0	0	1	0	0	0	1	3	1	225	77	73	67	72	1.6	1.9	2.4	17	17	18	2791	2080			88	36	339	784
93	1	4	1	2	1	52	55.5	165	3	1	23	1	1	1	1	0	1	0	1	0	0	0	0	1	0	0	0	1.5	3	1	255		93	60	73	1.6	3.3	3.3	38	23	29	1323	1989			26	19	948	978
94	1	3	1	1	0	73	48	146.5	1	0	62.8	1	1	1	1	0	1	1	0	1	0	0	1	1	0	0	0	1	3	1			70	70	76	1.9	2.1	1.8		16	15	2967	2440			28	9	138	197
95	1	2	1	2	0	75	35	145	3	2	35	1	0	1	1	0	1	1	0	1	0	0	1	1	0	0	0	0.9	3	1	165		100	92	68	1.2	1.9	2.8	22	18	24	3014	1829			21	15	87	227
96	1	5	1	1	1	68	66	168	2	1	78	1	0	1	1	1	1	1	1	1	1	0	0	1	0	0	0	1	3	1	235		87	81	75	2.2	3.9	2.7	31	17	21	2915	1717			39	47	169	548
97	2	5	2	1	1	70	61	163	1	1	76	1	0	1	1	1	1	1	0	1	0	0	0	1	0	0	0	1.4	3	1	198	59	93	90	87	2	3.1	3.3	18	16	14					55	33	516	941
98	1	2	1	1	1	82	70	165	1	1	44.4	1	0	1	1	0	0	0	1	1	1	0	0	1	0	0	0	1.7	3	1	225		93	78	90	3	3.5	2.1	21	20	18	1964	2438			16	31	277	1131
99	1	3	1	1	0	62	68	154	1	1		1	0	1	1	0	1	1	1	1	1	0	0	0	1	0	0	2.8	3	1	291		67	54	78	2.1	1.9	2.1	21	23	17	2233	2500			18	24	195	601
100	1	5	1	1	1	75	55	159	2	1	60	1	0	1	1	1	1	1	0	1	1	0	0	1	0	0	0	1.6	3	1	235		73	69	81	2.1	2.7	2.3	26	17	14	2004	2062			33	24	366	745
101	0	4	3	1	0	63	46	147	2	1	68.8	1	0	1	1	0	0	0	1	1	1	0	0	1	0	0	0	1.3	3	0	300	125	100	80	110	2.7	2.1	3.1	23	22	21	1630	2010			53	29	307	292
102	2	5	2	1	1	63	52	164	1	1		0	0	1	1	0	1	0	1	1	1	0	0	1	0	0	0	1.1	3	1	260	74	100	87	80	1.8	2.6	2	24	20	26	2300	3341			110	56	1482	1535
103	2	4	2	1	1	47	92.5	166	1	1	47	1	1	0	1	0	1	1	1	1	0	1	0	1	0	0	0	1.6	3	1	305	75	93	109	81	1.7	1.3	1.9	30	35	23	4496	2493			74	87	744	33
104	2	4	2	1	1	63	63	160	3	2	36	1	1	1	1	1	1	0	1	1	1	0	0	1	0	0	0	1.1	2	1	205	60	66	70	89	2.3	2.3	3.4	27	23	25	2186	2400			87	57	420	815
105	1	4	1	1	0	51	52	152	3	0	40	0	1	1	1	0	1	1	0	1	1	0	0	1	0	0	0	0.7	3	1	230		70	76	80	1.2	1.8	3.1	23	29	30	3077	1910			18	14	109	431
106	0	4	3	1	0	59	49	144	2	2	70	1	0	1	1	1	0	0	1	1	1	0	0	1	0	0	0	1.3	3	1	315	146	73	72	68	1.9	2.7	2	28	30	29	1974	1748			50	39	274	1446
107	1	5	1	1	0	71	59	155	2	2	69	1	1	1	1	0	1	0	1	1	1	0	0	1	0	0	0	1	3	1	258		73	85	72	1.7	1.7	2.4	25	29	22	2788	2247			22	23	93	404
108	1	4	1	1	0	78	53	160	2	1	70	0	0	1	1	1	1	0	1	1	1	0	0	1	0	0	0	1.2	3	1	205		83	66	86	1.9	1.9	2.7	31	21	20	2518	1537			26	31	141	423
109	0	4	3	1	0	52	63	155	1	2	73.6	1	0	1	1	0	1	1	1	1	1	0	0	1	0	0	0	0.7	3	1	415	158	93	81	82	2.1	2.8	2.4	21	24	28	1910	2625			110	59	1053	1868
110	1	4	1	1	1	44	61	162	1	1	53	1	0	1	1	0	1	1	0	0	1	0	0	1	0	0	0		3	1	145	45	73	76	78	3.3	2.9	2.8	20	26	25	2267	2233			64	49	571	1976
111	0	4	1	3	1	73	74	170	1	2	65.7	1	1	1	1	0	1	1	1	1	0	0	0	1	0	0	0	1.2	3	1	275	30	97	78	76	1.8	1.9	2.9	31	35	31	3493	2222			25	22	586	593
112	0	4	2	1	0	61	50	150	1	1	35.4	1	1	1	1	0	1	1	0	1	0	0	0	1	0	0	0	0.9	3	1	195	67	83	95	76	3	1.7	2	17	29	20	3082	2133			88	33	427	766
113	0	4	3	1	1	55	67	161	2	1	43	0	1	0	1	1	0	0	1	1	1	1	0	1	0	0	0	1.3	3	1	345	172	63	94	91	2	2.5	2.3	33	37	29	2575	2597			61	30	551	855
114	2	5	2	1	1	61	76	165.5	1	1	75.6	1	0	1	0	0	1	1	1	1	1	0	0	1	0	0	0	1.6	3	1	250	67	80	76	64	2.2	2.7	3.1	35	29	35	2320	1452			46	26	311	638
115	2	3	2	1	1	65	65	160	1	1	76	1	0	1	1	1	0	0	1	1	1	0	0	1	0	0	0	1	2	1	135	45	93	81	72	2	1.5	2.7	31	28	25	3615	1985			41	34	303	810
116	2	7	2	1	1	47	66	160	1	1	50	1	1	0	1	0	1	1	1	1	1	0	0	1	0	0	0	1.2	3	1	240	80	90	85	76	2.2	3	2.3	24	23	20	1813	2470			74	17	656	493
117	1	6	1	1	1	62	68	160	1	1	40.7	0	1	0	1	0	0	0	1	1	0	0	0	1	0	0	0	1.1	3	1	251		73	69	69	2.1	2.7	2.4	35	35	20	3185	2233			57	26	169	654
118	0	6	1	6	1	73	82	155	2	1	50	1	0	1	1	0	1	0	1	1	1	0	0	1	0	0	0	1.4	3	1	265	39	80	63	65	1.6	1.7	3.2	38	38	23	3168	1093			132	84	1596	1106
119	1	4	1	1	0	62	50	155	1	1	60.1	0	0	0	0	0	0	0	1	1	1	0	0	1	0	0	0	0.9	3	1	236		80	62	67	2.7	1.9	2.9	30	30	22	2274	2320			29	25	150	325
120	0	4	3	1	1	53	70	170	1	1	56.6	1	0	1	1	0	0	0	0	1	1	0	0	1	0	0	0	0.6	3	1	360	149	97	87	97	2.2	2.4	2.4								27	23	379	1080
121	1	3	1	1	0	69	50	145	1	1	65	1	0	1	1	0	1	1	1	1	1	0	0	1	0	0	0	1.1	3	1	210		83	90	79	1.6	1.4	1.3	24	28	22	3520	2442			11	29	111	1885
122	0	4	3	1	1	58	50	155	1	1	58.2	1	0	1	1	0	1	1	0	1	0	0	0	1	0	0	0	1.1	2	1	280	133	107	76	100	1.7	2	2.2	18	25	20	2800	2677			61	71	978	1874
123	2	3	2	1	0	60	71	150	1	1		1	0	0	1	1	0	0	1	1	1	1	0	1	0	0	0	0.9	3	1	210	49	107	79	79	1.6	1.7	2.9	21	28	26	4427	2902			49	72	315	584
124	1	5	1	1	1	62	55	165	1	1	51.8	1	0	1	1	1	1	0	1	1	1	0	0	1	0	0	0	0.8	3	1	285		93	89	82	2.1	2.1	3.1	26	21	25	2941	1905			20	18	98	186
125	2	4	2	1	1	65	74	166	2	1	67	1	0	0	1	1	0	1	1	1	1	0	0	1	0	0	0	1.4	3	1	230	69	80	82	68	2.1	2.4	3	24	23	35	2021	1600			56	40	354	1708
126	0	6	3	1	1	54	57	161	2	1	69	1	1	1	1	0	1	0	0	1	1	0	0	1	0	0	0	0.9	3	1	360	175	87	89	74	2.2	3.1	2.4	24	24	21	1548	2560			123	32	567	947
127	2	5	2	1	1	62	77	165	1	1		1	0	1	1	0	1	1	1	1	1	0	0	1	0	0	0	1.1	3	1	240	66	100	94	86	1.5	1.6	2.2	29	36	29	3255	2662			61	15	558	884
128	2	5	2	2	0	75	52	142	2	1	35	1	0	1	1	0	1	1	1	1	0	0	0	1	0	0	0	1.3	3	1	220		90	85	90	1.6	1.8	1.9								36	18	237	213
129	1	4	1	1	0	74	57	141	2	0	62	1	0	1	1	0	1	1	1	1	1	0	0	1	0	0	0	1.1	3	1	235		73	85	73	1.8	2.5	2.2	20	30	33	2184	2208			24	33	146	639
130	1	6	1	1	0	55	52	149	2	1	58	1	0	1	1	0	0	0	1	1	1	0	0	1	0	0	0	1.4	3	1	260		100	110	95	1.8	2.1	1.9	25	25	24	3703	2646			24	17	150	360
131	1	5	1	1	0	72	72	152	1	1	52	1	1	1	1	1	1	1	0	1	1	1	0	1	0	0	0	0.9	3	1	215		95	101	71	1.5	1.8	1.7	33	35	22	2266	2149			15	34	427	1244
132	2	5	2	1	1	61	77	166	1	1	20	0	0	1	0	1	1	1	0	1	1	0	0	1	0	0	0	1.3	3	1	220	50	80	84	71	2.3	2.7	3.1	36	33	43	2438	2007			58	26	328	1336
133	1	2	1	1	0	63	62	160	3	1	20.5	1	0	1	1	1	0	0	0	0	1	0	0	1	0	0	0	0.8	3	1	175		70	75	71	2.6	2.2	2.2	25	22	21	1848	2535			24	35	202	1273
134	1	2	1	1	1	58	68	173	2	0	71.2	1	0	1	1	0	1	1	1	0	0	0	0	1	0	0	0	0.8	3	1	130		87	88	69	3.7	4	3.3	30	35	31	1556	1510			24	15	105	332
135	1	4	1	1	0	77	52.5	149.5	2	1	69	1	0	1	1	1	1	1	1	1	1	0	0	1	0	0	0	2.1	3	1	315		93	90	97	1.6	2.5	2	37	25	25	3270	3069			13	21	396	492
136	0	4	1	2	0	80	47	158	1	1	52	1	1	1	1	1	1	1	1	1	1	0	0	1	0	0	0	1.2	3	1	248		77	86	86	2.6	2.1	2	21	21	17	3158	2764			36	36	154	412
137	2	6	2	1	0	56	57	155	2	1	21	0	0	1	1	1	1	0	1	1	1	0	0	1	0	0	0	2.8	3	1	245	70	60	70	77	1.7	2.1	2.2	26							41	45	505	582
138	1	4	1	1	1	74	79	170	3	1	40	1	1	1	1	1	1	1	0	1	1	0	0	1	0	0	0	0.8	3	1	260		87	92	81	1.4	1.9	1.8	30	37	21	3382	3012			19	19	90	285
139	1	4	1	1	1	62	66	170	2	0	52	1	1	1	1	0	0	0	0	1	0	0	0	1	0	0	0	1.2	2	1	182		88	109	85	1.9	1.8	2.5	32	36	22	3719	2519			12	16	169	620
140	2	5	2	1	0	50	48	145	2	0	52	1	1	0	0	0	1	1	1	1	1	0	0	1	0	0	0	1.2	2	1	195	50	100	89	90	1.4	1.7	2	31	34	29	4044	2933			33	22	297	244
141	1	5	1	1	0	73	29	150	2	1	31	1	0	1	1	0	1	1	0	1	0	0	0	1	0	0	0	0.6	3	1	285		105	101	64	1.4	2.1	1.7	26	29	30	2743	4693			62	29	708	480
142	1	5	2	3	0	62	46.5	148	2	1	39	0	0	0	0	0	0	0	1	1	1	0	0	0	0	0	1	2.7	3	1	268		87	59	86	2.2	1.8	2	21	28	33	3260	3030			43	100	367	770
143	1	5	1	1	0	55	51	145	1	1	59.4	1	0	1	1	0	1	1	1	1	1	0	0	1	0	0	0	0.8	3	1	240		93	86	70	1.8	3.4	2.2	26	23	17	1744	2345			45	36	504	651
144	0	4	3	1	1	66	50.5	166	1	1	72.5	1	1	1	1	0	1	1	0	0	1	0	0	1	0	0	0	1.3	3	1	320	153	73	110	78	2	3.6	1.7	30	28	37	1271	2826			58	35	405	642
145	0	6	1	2	1	51	78.5	165	3	1	36	1	0	1	1	0	0	0	1	1	1	0	0	1	0	0	0	1.2	3	0	300	137	87	83	102	1.6	2.5	2.4	21	30	30	1766	1988			103	51	554	764
146	0	5	3	1	0	58	51	151	3	2	21	1	1	1	1	1	1	1	1	1	1	0	0	1	0	0	0	0.9	3	1	300	168	83	104	74	1.8	3.8	2.3	20	33	32	1247	2139			58	58	611	1302
147	0	5	1	1	0	55	51	165	1	1	51	1	1	1	1	0	1	1	1	1	1	0	0	1	0	0	0	1	3	1	215		87	112	89	2.2	2.9	1.7	24	32	22	1577	3427			32	47	264	1673
148	1	2	1	1	0	73	52	150	2	1	89	1	1	0	0	0	1	1	0	1	1	0	0	1	0	0	0	0.9	3	1	339	53	67	94	83	2.5	1.2	1.9	33	30	19	4900	3587			58	28	343	729
149	2	4	2	2	0	56	58	150	2	1	37.8	1	0	1	0	1	1	1	1	1	1	0	0	0	0	0	1	2.7	3	1	175	60	93	86	103	1.8	1.6	1.4	26	32	28	4495	3701			55	21	303	432
150	1	4	1	1	0	72	50	150	2	1	76.6	1	0	1	1	0	1	1	0	1	0	0	0	1	0	0	0	1.3	3	1	257		90	74	78	2.1	2	2	21	15	14	2529	2261			21	18	256	182
151	1	5	1	2	1	60	56	161	1	1	32	1	1	1	1	0	1	1	1	1	0	0	0	1	0	0	0	1.1	3	1	240		97	80	88	1.8	1.8	1.9	28							23	19	144	360
152	2	6	2	1	1	70	56	159	1	1	43.5	1	0	1	1	0	0	0	0	1	0	0	0	1	0	0	0	1.5	3	1	245	75	110	75	75	1.7	2.2	1.6	20	31	31	2596	2411			103	33	692	1234
153	0	5	3	1	0	50	52	148	3	2		1	0	1	1	0	1	1	0	1	0	0	0	1	0	0	0	0.8	3	1	325	175	76	55	108	2.2	2.7	2.2		30	19	2025	2962			88	49	670	710
154	1	4	3	1	1	64	58.5	161	2	2	73	1	0	1	1	0	0	0	0	0	0	0	0	1	0	0	0	1.6	3	1	517		80	87	84	2.3	2.7	2.1	19	27	21	2471	2847			31	62	452	1283
155	1	6	1	1	0	69	51.5	150	1	1	71	1	0	1	1	1	0	1	1	1	1	0	0	1	0	0	0	1.3	3	1	325		83	65	68	1.7	2.4	2.4	21	18		2067				18	22	292	403
156	0	3	1	7	1	70	38	147	3	0	24.5	1	0	0	1	0	1	0	0	0	1	0	0	1	0	0	0	1.5	3	1	270	36	83	86	81	4.1	2.7	2.4	38	39	37	2042	2270			26	39	145	892
157	0	4	3	1	1	56	81	172	2	0	54	1	1	1	1	1	1	0	1	1	1	0	0	1	0	0	0	0.9	3	1	380	130	72	94	76	3	2.3	2.6	21	34	23	1836	1656			84	40		654
158	1	3	1	1	1	56	63	151	1	1	54	1	1	1	1	1	1	1	0	0	1	0	0	1	0	0	0	1.1	3	1	252		87	87	75	2.3	2.2	2.6	31	27	24	2698	1707			21	16	162	440
159	2	4	2	1	0	69	56	150	3	1	64	1	0	1	1	1	0	0	0	0	1	0	0	1	0	0	0	0.8	3	1	180	40	70	62	84	2.3	2.4	1.8	23	25	17	2592	3111			37	23	202	308
160	1	6	1	1	1	56	53	165	2	2		1	0	1	1	1	1	1	0	0	1	0	0	1	0	0	0	1.9	3	1	250		107	73	100	1.7	1.6	4	34	30	27	1310	1423			57	46	319	2057
161	0	3	1	2	1	74	52	155	2	1	51	1	1	1	0	0	1	1	0	0	0	0	0	1	0	0	0	1.1	2	1	325	111	76	69	87	2.4	2.8	3.1	36	26	25	1119	1850			36	35	459	929
162	0	5	3	1	1	54	62	163	2	0	22	0	0	0	0	0	0	0	1	1	1	0	0	1	0	0	0	1.3	3	1	340	178	77	74	79	2.1	3.6	2	36	31	35	1276	2183			74	24	682	526
163	1	1	2	1	1	54	62	159	3	2	38	1	1	1	1	0	1	1	0	1	1	0	0	1	0	0	0	0.9	1	1	145		85	85	95	2.1	3	2.9								12	16	147	413
164	1	2	1	1	0	55	38	150	3	2	70	0	1	1	1	0	1	1	0	0	1	0	0	1	0	0	0	0.8	2	1	195		93	78	66	2.1	2.7	2.3	27	26	18	2378	2708			22	17	259	324
165	1	6	1	1	1	38	89	169	1	1	73.3	0	1	0	1	0	1	1	0	0	1	0	0	1	0	0	0	1.2	3	1	275		100	74	77	2.2	3	2.2	22	29	18	1545	2758	297.3	237.6	21	43	329	2295
166	2	5	3	1	1	64	51	163	2	2		1	1	1	1	1	1	1	0	1	1	0	0	1	0	0	0	1.7	3	1	408	170	77	93	94	3.2	1.7	3.1	32	22	27	2938	2334	2066	4668	132	56	960	1818
167	0	4	1	1	0	62	50	152	2	1	61	0	1	1	1	0	1	1	1	1	1	0	0	1	0	0	0	0.8	3	1	325	161	67	108	70	1.5	1.5	2.2	23	24	16	4768	3348	1828	497.1	56.4	16	655	355
168	2	3	2	1	0	64	57	154	2	1	64.2	0	1	1	1	1	1	1	0	1	0	0	0	1	0	0	0	1	3	1	185	64	97	93	90	1.6	2	1.5	19	29	20	2204	4365	557.8	481.2	9	10	287	260
169	2	6	2	1	1	59	62	162	3	1	62	0	1	1	1	0	0	0	1	1	1	0	0	1	0	0	0	1.1	3	1	265	59	103	111	83	3.6	2.4	2.8	27	25	30	2236	2417			35	31	556	762
170	2	3	2	1	1	52	51	157	1	1	58.1	1	1	1	1	0	0	0	0	1	1	0	0	1	0	0	0	1	3	1	240	45	76	58	73	2.6	2.4	2.2	25	26	24	1956	1715			47	21		730
171	0	3	3	1	1	51	83.6	173	1	1	70	1	1	1	1	0	1	1	0	1	0	0	0	1	0	0	0	1.1	3	1	260	105	78	82	72	3	2	2.3	28	28	21	3180	2046			80	35	645	990
172	0	4	3	1	0	57	65	153	3	3	75	1	1	1	1	1	1	1	1	1	1	0	0	1	0	0	0	1	3	1	280	130	87	85	83	2.2	2.6	1.9	23	35	23	1993	3162			31	23	589	615
173	1	5	1	1	1	55	64	158	1	1	76	1	0	1	1	1	0	0	1	1	1	0	0	1	0	0	0	1.7	3	1	327		73	73	83	2.4	3	3	28	32	25	1560	1982			20	18	297	688
174	0	5	3	2	0	69	60	167	1	1	77.8	1	1	1	1	1	0	0	1	1	1	0	0	0	0	0	0	0.8	3	1	335	190	92	84	77	1.7	3.7	2.1	20	43	24	1284	2894			114	45	825	1075
175	1	4	1	1	0	75	41	143	2	2	61.2	1	0	0	1	1	1	1	0	1	1	0	0	0	1	0	0	2	3	1	270		69	84	79	3.5	2.7	1.7	37	29	36	1901	2435			45	21	159	390
176	1	4	1	1	1	52	61	169	2	2	68	1	0	1	1	0	1	0	0	1	0	0	0	1	0	0	0	1	3	0	240		100	83	82	1.8	2.2	2.6	33	28	20	2335	2918			30	38	540	693
177	0	3	3	1	1	73	64	164	2	2		1	0	1	1	1	0	0	0	1	1	0	0	1	0	0	0	1.8	3	1	260	197	113	89	80	1.1	2.7	2	27	39	34	3218	2086			45	33	415	1231
178	2	6	2	1	1	78	65	153	2	2	30	1	0	1	1	0	1	0	0	1	0	0	0	1	0	0	0	1.4	3	1	220	73	73	72	76	1.8	1.9	2.5	18	38	21	2818	2203			33	20	600	512
179	2	4	2	6	0	76	46	152	2	1	40	1	0	1	0	0	0	0	0	0	0	0	0	1	0	0	0	1.2	3	1	245	90	63	95	59	1.6	2.7	1.6	32	30	42	4360	2696			70	95	448	1174
180	0	4	3	1	1	62	50.5	160	2	1	61	0	1	1	1	0	1	0	0	0	0	0	0	1	0	0	0	1.1	3	1	310	122	73	87	71	1.8	2.3	2.5	32	18	24	2800	2072			42	33	713	943
181	1	3	1	1	1	61	65	157	2	1		1	1	1	0	0	1	0	0	0	1	0	0	1	0	0	0	1	3	1	242		80	81	72	2.3	2.3	2.8	28	23	26	2071	2100			36	45	215	1062
182	1	4	1	1	0	71	58.5	157	3	2		1	0	1	1	0	1	1	0	1	1	0	0	1	0	0	0	1	3	1	250		66	74	90	2.5	3.3	2.2	29	32	28	1538	2549			66	22	257	356
183	2	4	2	1	1	68	64	160	1	1		0	0	1	0	0	1	1	0	1	1	0	0	1	0	0	0	1.3	3	1	260	65	87	94	77	2	1.8	1.8	29	27	33	3021	3111			77	61	663	1356
184	2	5	2	1	1	71	55	163	2	0	76	1	0	1	1	0	1	1	1	1	1	0	0	1	0	0	0	1	3	1	313	59	77	85	92	1.5	1.9	3.1	24	28	22	3152	1789			38	32	469	822
185	1	4	1	1	0	68	42	143	2	1	67	1	0	1	1	0	1	1	0	1	0	0	0	1	0	0	0	1.1	2	1	190		93	69	82	2.3	1.8	2.3	38	27	30	4100	2741			27	29	274	586
186	1	5	1	1	1	72	62.5	150	2	2		0	1	1	1	1	0	1	1	1	0	0	0	1	0	0	0	1.2	3	1	325		82	85	90	3.1	2.2	2.4	22	41	20	2477	2067			18	24	164	409
187	0	3	1	1	0	55	41	147	2	0	49	0	0	1	1	0	1	1	0	0	0	0	0	1	0	0	0	0.9	3	1	235	47	73	97	82	1.8	2.4	2.5	12	25	17	2618	2549			36	20	232	351
188	2	2	2	1	0	44	53.5	159	2	1	67	0	0	1	1	0	1	1	0	0	0	0	0	1	0	0	0	0.8	1	1	180	45	76	88	61	3.2	2.9	2.6	16	25	18	2566	1920			33	17	299	453
189	0	5	1	1	1	78	61	167	2	0	39	1	0	1	1	1	0	0	0	0	0	0	0	1	0	0	0	1.7	3	1	251	85	77	83	81	1.5	2.1	2.2	27	40	39	3008	3037			19	11	295	413
190	2	4	2	1	0	71	40	150	3	2	62	0	1	1	1	0	1	1	0	1	1	0	0	0	1	0	0	1.7	3	1	205	55	80	70	92	1.5	1.4	2.3	16	15	22	3179	2207			72	55	432	942
191	0	5	3	1	1	76	40	146.5	3	2	60	1	0	1	1	0	1	1	0	0	0	0	0	1	0	0	0	1.1	3	1	415	158	61	101	96	2.8	3	1.9	28	29	34	1271	2423			50	40	391	1641
193	1	4	1	1	1	58	87	171	2	2	54	0	1	0	1	1	1	1	1	1	1	0	0	1	0	0	0	1.3	3	1	220		96	79	80	2	2	2.4	21	39	26	2555	2864			15	20	463	1134
194	0	4	3	1	1	79	63	165	2	2	50	1	0	1	0	1	1	1	0	1	1	0	0	1	0	0	0	1.6	3	1	315	135	76	102	74	2.8	1.5	2.4	16	32	33	4877	2231			87	72	719	3481
195	1	4	1	1	0	72	57	152	2	0	66	1	0	0	1	0	0	1	0	0	1	0	0	1	0	0	0	0.9	3	1	250		88	89	94	1.2	2.1	1.9	19	23	22	3633	2821			19	18	220	362
196	0	5	3	1	1	57	62	162	2	0	64	1	1	1	1	0	1	0	1	1	1	0	0	1	0	0	0	1.5	3	1	281	125	73	97	79	2.1	2.9	2.5	34	25	30	1763	1871			63	17	534	2225
197	1	6	1	1	1	60	70	160	2	0	49.1	1	1	1	1	0	1	1	0	1	1	0	0	1	0	0	0	0.8	3	1	245		83	107	76	2.3	2.4	2.3	33	29	24	2210	2146			19	14	174	427
198	2	5	2	1	0	56	44	144	2	1	72	1	0	0	1	0	1	1	1	0	0	0	0	1	0	0	0	0.8	3	1	220	62	95	85	72	2.4	2.5	2.8	14		18		2079			53	41	411	787
199	0	2	2	1	0	72	53	145	2	0	75	1	1	1	1	0	1	1	0	1	1	0	0	1	0	0	0	1	2	1	170	72	83	98	75	2.3	2.4	2.4	24	23	24	3489	2933			58	62	762	825
200	0	3	3	1	0	55	45	149	2	2	48.5	1	1	1	1	0	1	1	1	1	1	0	0	1	0	0	0	0.9	3	1	300	134	93	98	83	2.6	2.2	2.5	16	27	23	1938				40	24	825	549
201	1	4	1	1	1	77	61	155	2	2	70	1	1	1	1	1	1	1	1	1	1	0	1	1	0	0	0	1.7	3	0	120		80	83	90	1.6	1.9	2.6	17	21	17	2295	2705			21	17	256	356
202	1	6	1	1	1	68	58	168	2	1	72	0	1	0	0	0	1	0	1	1	0	0	0	1	0	0	0		3	1	240		93	62	69	2.3	1.9	2.1	21	23	15	3490	1778			19	22	255	683
203	0	2	3	1	1	50	75	163	2	0	35	0	0	0	1	0	1	1	0	1	1	0	0	1	0	0	0	1.1	2	1	240	80	93	83	90	2.2	2.2	2.2								49	30	467	544
204	1	5	1	1	0	62	66	153	1	2	51	1	1	1	1	0	1	1	0	1	1	0	0	1	0	0	0	1.1	3	0	300		84	99	74	2.5	1.8	2.6	15	23	22	2722	2052			49	50	230	541
205	0	5	2	1	0	69	45	150	2	1	55	1	1	1	1	0	1	1	0	1	1	0	0	1	0	0	0	0.8	3	1	330	50	83	93	85	2.1	1.9	1.5	14	23	13	2760	3251			56	25	244	504
206	0	5	3	1	0	46	65.5	158	2	1	40	1	1	1	1	0	1	1	0	1	1	0	0	1	0	0	0	0.9	3	1	515	140	100	102	74	2.1	2.1	3.1	18	24	17	2917	2073			63	17	711	393
207	1	4	1	1	0	61	73	154	3	0	51	1	1	0	1	1	1	1	1	1	1	0	0	1	0	0	0	0.8	3	1	250		76	69	69	2.2	2.4	1.9	23	18	16	2240	2242			24	19	238	227
208	1	3	1	1	0	59	60	165	1	0	58	1	0	1	1	0	1	1	0	1	1	0	0	1	0	0	0	1	3	1	240		76	89	106	2.1	1.9	3.1	19	21	15	2090	1962			16	16	159	582
209	1	5	1	1	1	71	45	154	2	3	60	1	0	1	1	0	1	1	0	1	0	0	0	1	0	0	0	1.4	3	1	165		80	66	96	2.1	1.8	3.5	15	21	13	2005	2039			22	24	89	572
210	2	5	2	1	1	60	58	165	2	1	50	1	0	1	1	0	1	1	0	0	0	0	0	1	0	0	0	0.9	3	1	165	73	80	95	62	1.6	1.5	1.9	14		24		2542			87	24	1495	294
211	2	5	2	1	0	74	39	147	4	4	44	1	1	1	1	1	1	1	1	1	1	0	0	0	1	0	0	1.3	3	0	180	74	56	67	72	1.6	2.9	2.7	10	23	20	1755	2074			52	18	327	430
212	2	2	1	1	1	64	60	158	2	3	22.4	0	0	0	1	0	0	1	1	1	1	0	0	1	0	0	0	1.5	3	0	165		73	75	78	2.4	2.2	2.5	13	20	19	2250	1800			16	12	134	407
213	1	7	1	1	1	58	76	175	2	2	74	1	0	1	1	0	0	1	0	0	1	0	0	1	0	0	0	1.3	3	0	155		86	65	74	2.1	2.6	2.6	18	18	13	2480	2112	162.1	154	18	17		614
214	0	6	3	1	1	70	57	168	2	3	29.3	1	1	0	1	0	1	1	0	1	1	0	0	1	0	0	0	1.2	3	0	425	245	73	110	73	1.3	2.5	2.2	18	26	18	1839	2614	2541	1523	95	29		996
215	2	5	4	3	1	80	57	158	2	2	37	0	0	1	1	0	1	1	0	1	1	0	0	0	0	0	1	2.5	2	1	300	112	70	70	75	2	2.1	1.9	21							35	29	205	295
216	1	3	1	1	1	69	58	166	3	4	50	1	1	0	1	1	0	0	1	1	0	1	0	1	0	0	0	1.4	3	1	210		76	68	67	1.4	1.8	2	19	24	17	2664	3016			9	11	94	124
217	1	3	1	1	0	62	53	148	1	1	64.7	0	1	1	1	0	1	1	0	1	0	0	0	1	0	0	0	1.3	3	0	195		87	97	72	1.6	2.9	2.4	15	17	22	1680	1844			29	22	697	1058
218	0	3	1	3	1	77	63	168	3	1	15.9	1	1	1	1	0	1	1	1	1	1	0	0	1	0	0	0	2.4	3	0	136	75	90	76	75	2.3	2.9	2.3	28	27	24	2059	1511			49	80	208	1174
219	0	3	1	1	1	75	60	158	2	1	32	1	1	1	1	1	1	1	1	1	0	0	0	1	0	0	0	1	3	0	220	85	56	62	71	1.2	2.6	1.7	30	26	21	1837	1913			35	34	424	415
220	2	5	2	1	1	70	65	172	3	1	57	1	0	1	1	0	1	1	1	1	1	0	0	1	0	0	0	1.2	3	0	120	54	80	79	89	1.8	1.6	2.3	15	20	11	3436	3165			50	21	330	349
221	2	5	2	1	0	70	55	157	3	1	55.3	0	0	1	1	0	1	1	1	1	1	0	0	1	0	0	0	1.2	3	0	310	64	106	72	102	1.6	2.5	2	15	25	16	3211	3183			46	13	262	232
222	2	4	1	3	0	51	56	160	3	2	44	0	0	0	0	0	0	0	1	0	1	0	0	1	1	0	0	1.1	1	0	210	54	86	83	80	2.5	2.9	2.7	19	37	26	2221	2663			26	15	324
223	1	4	1	1	1	64	66	165	1	0	28	1	1	1	0	0	1	1	1	1	1	0	0	1	0	0	0	1.2	3	1	187		73	93	71	2.4	3	2.5	21	24	14	1700	1978			15	40	143	466
224	0	5	2	1	1	55	84	162	2	1	81	1	1	1	1	1	1	1	1	1	1	0	0	1	0	0	0	1.5	3	0	160		86	88	82	3.8	2.5	2.5	18	22	16	3175	1647			50	33	621	977
225	1	5	3	1	1	59	68	167	1	1	70	1	1	0	1	0	1	0	1	1	1	0	0	0	0	0	0	1.7	3	1	190	126	85	72	73	2.2	2.1	2.4								77	21	595	701
226	0	6	2	1	0	65	64	150	1	1	62	1	0	1	1	1	1	1	1	1	1	0	0	1	0	0	0	1.2	3	0	270	66	73	100	98	3.2	3.4	2.7	17	19	16	2187	2852			62	23	345	365
227	1	5	1	1	1	56	72	168	2	1	43.9	0	0	1	1	1	1	1	1	1	0	0	0	1	0	0	0	1.1	3	0	180		73	68	74	2.4	3.1	2.7	22	28	17	2615	1761			21	17	197	573
228	1	4	1	1	0	62	58.5	150	2	1	72	1	1	0	0	0	1	1	0	1	1	0	0	1	0	0	0	0.8	3	1	165		73	75	64	1.5	2.1	2.9	15	16	14	2131	2880			27	5	153	307
229	0	5	4	1	1	66	60.5	160	2	1	74	1	0	0	0	0	1	1	1	1	0	0	0	1	0	0	0	1	3	1	330	97	73	100	80	2	3.3	2.4	19	19	21	1856	2640			100	14		373
230	2	6	2	1	1	62	65	151	1	1	46.9	1	0	1	1	0	1	1	0	1	1	0	0	1	0	0	0	1.2	3	0	145	80	86	95	67	1.7	2.7	2.6	16	15	15	1641	1996			75	16	528	555
231	1	2	2	1	0	42	46	150	2	1	31	0	1	1	1	0	1	1	0	1	0	0	0	1	0	0	0	1	2	0	195		83	117	69	1.1	1.3	1.8	10	11	11	4894	2519			25	13	194	283
232	1	4	1	1	0	76	43	145	2	1	62	1	1	1	1	1	1	1	0	1	0	0	0	0	0	1	0	2.1	3	0	250		86	75	110	2.3	3	2.3	20	22	17	1887	1134			25	17	515	120
233	0	2	1	1	0	70	58	145	2	2	63	1	1	1	1	1	1	1	1	1	1	0	0	1	0	0	0	1.1	1	0	185	99	90	85	79	1.2	2	2.2	14	15	15	1942	2691			62	15	803	222
234	0	5	3	1	0	57	51	169	3	2	47	1	1	0	1	1	1	1	1	1	1	0	0	1	0	0	0	0.9	3	0	375	132	76	82	90	2	1.8	2.1	16	17	12	2379	3275			70	12	799	257
235	0	6	1	1	1	55	51	160	3	2	31	0	0	0	0	0	0	0	0	1	1	0	0	1	0	0	0	1.3	3	0	160	71	80	80	77	1.5	2.1	2.1	18	21	13	2777	2828			36	29	218	459
236	1	5	1	1	1	64	57	158	2	2	20.7	1	0	1	1	0	1	1	1	1	0	0	0	1	0	0	0	1.5	3	1	160		86	56	96	1.3	2.2	3.5	14	19	10	2597	1979			15	17	156	333
237	2	4	1	2	1	80	61	165	3	2	41	0	0	0	0	0	0	0	0	0	0	0	0	1	0	0	0	1.6	3	0	310	44	60	81	79	1.1	1.6	2.9	18	22	30	3530	1923			43	11	298	183
238	1	4	1	1	1	49	75	173	2	2	59.6	0	1	1	1	0	1	1	0	0	0	0	0	1	0	0	0	1.3	3	0	290		86	117	71	1.6	3	2.8	18	20	16	2450	2317			25	47	268	1980
239	1	4	3	1	1	75	60	165	2	2	62.9	0	0	1	1	1	1	1	0	1	0	0	0	1	0	0	0	1.2	3	0	215		70	73	63	1.9	2.3	2.2	18	24	17	1808	2390			28	9	263	240
240	2	7	2	1	1	64	92	160	2	2	42	0	0	0	0	0	0	0	1	0	0	0	1	1	0	0	0		3	0	300	90	80	100	70	1.8	2.5	2.6	24	37	26	2899	1811			21	36	813	1573
241	2	3	2	1	0	44	71	157	3	2	82.1	0	1	1	1	1	1	1	0	1	1	0	0	1	0	0	0	0.6	2	0	190	44	95	95	100	1.9	2.1	2.2								22	14	208	120
242	1	5	1	1	1	64	60	161	2	1	52	1	0	1	0	0	0	0	0	1	0	0	0	1	0	0	0	1.5	3	0	140		86	92	86	2	2.8	2.6	26	13	17	1825	2171			25	31	384	1666
243	0	3	3	1	1	53	62	160	2	2	77	1	0	1	1	0	1	0	0	0	0	0	0	1	0	0	0	1	3	0	193	60	96	90	83	2.2	2.2	2.2	16	18	13	2391	2991			55	55	759	1183
244	2	6	2	1	0	54	46	148	2	2	62.9	1	1	1	0	0	1	0	0	1	1	0	0	0	0	0	0	1	3	1	160	74	103	104	86	2.1	2.2	2.2	20	28	12	2635	3240			64	6	423	157
245	1	3	1	1	0	57	59	150	2	1	44	1	1	1	1	1	1	0	1	1	1	0	0	1	0	0	0	2.2	3	1	220		90	76	81	2.2	3	2.3	19	21	16	1970	1844			15	7	199	104
246	0	6	3	1	1	68	62.5	150	3	0	48	1	1	1	0	0	1	1	1	1	1	0	0	1	0	0	0	1.3	3	0	325	200	90	87	77	1.8	1.7	2.2	15	18	22	3552	2854			111	14	1337	182
247	1	5	1	1	1	86	52	158	3	0	66	0	1	1	1	0	1	1	0	1	0	0	0	1	0	0	0	0.9	3	1	160		100	70	72	1.4	1.9	2.8	20	21	16	2550	2332			17	8	165	150
248	0	6	3	2	1	75	49	153.5	1	1	63.4	1	1	0	1	0	1	1	1	1	1	0	0	1	0	0	0	1.6	3	0	240	161	76	86	81	1.7	2.2	1.9	22	21	15	2338	2030			85	24	669	147
249	1	3	1	2	1	81	50	151	1	1	57	0	1	1	1	1	1	1	1	1	1	0	0	0	1	0	0	1.22	3	0	170		70	91	73	2.1	2.7	2.3	22	21	16	1903	1453			13	27	391	500
250	2	6	2	1	0	49	67	164	1	2	69	0	0	1	1	0	1	1	1	1	1	0	0	1	0	0	0	0.9	3	0	266	70	76	91	100	2.6	2.1	3.7	20	17	23	1822	2035			58	21	554	627
251	0	4	2	1	1	69	60	156	1	1	51.8	1	0	1	1	0	1	1	1	1	1	0	0	1	0	0	0	0.9	3	0	175	52	73	93	73	1.6	1.7	2.1	19	18	12	2263	2442			34	13	305	244
252	1	2	4	1	1	65	66	155	2	1	46	0	1	0	1	0	1	1	0	1	1	0	0	1	0	0	0	1.6	2	0	185		90	89	78	2	2.1	2.2	23	24	13	2276	2239			21	23	1160	899
253	1	3	1	1	1	62	78	169	1	1	72	0	1	0	0	0	1	0	1	1	1	0	0	1	0	0	0	2.2	2	0	180		76	72	93	2.2	3.1	2.5	22	16	15	1811	2283			33	24	301	750
254	2	4	2	1	1	72	62	163	2	2	45	1	1	1	1	0	1	1	0	1	1	0	0	1	0	0	0	1.9	2	0	185	58	83	85	86	2.2	3.3	2.7	24	23	24	1748	1787			59	16	336	648
255	0	4	2	1	1	65	67	165	2	1	32	0	1	0	0	0	1	1	0	1	1	0	0	1	0	0	0	1.4	2	0	185		80	88	73	2.1	2.7	2.1	15	23	18	1990	2130			10	16	68	664
256	0	4	3	1	1	61	55	159	2	1	22	1	1	1	1	0	0	0	1	1	1	0	0	1	0	0	0		3	0	345	160	80	105	88	2.1	2.1	1.8	25	23	23	2124	2863			89	17	1364	523
257	1	3	1	1	0	43	72	156	2	1	63.7	0	0	1	1	1	1	1	0	1	0	0	0	1	0	0	0	1.6	2	0	105		90	91	95	1.9	1.8	1.6	20	19	11	4199	3568	75	63.86	19	24	159	149
258	1	5	1	1	1	57	89	165	2	1	63	0	1	1	1	0	1	1	0	1	1	0	0	1	0	0	0	1.3	3	0	190		80	102	82	1.8	2.7	2.5	20	33	18	2270	2408			25	34	316	1257
259	2	5	2	1	1	75	65	164	2	3	32	1	1	1	1	0	1	1	0	0	1	0	0	1	0	0	0	1.1	3	0	315	70	86	89	87	1.7	1.3	2.6	17	17	15	3815	2387			57	16	441	555
260	1	4	1	1	0	65	51.5	162	4	3	39	1	1	1	1	0	1	1	1	1	0	0	0	1	0	0	0	0.7	3	1	350		56	85	85	1.6	2.3	2.7	10	20	13	2395	2382			22	12	135	58
261	2	6	2	1	0	65	69	156	2	3	61	1	0	1	1	0	1	1	1	1	0	0	0	1	0	0	0	1	3	1	300	68	60	89	62	2	1.9	2.1	17	19	15	2439	4056	595	452	25	15	444	327
262	0	5	4	1	0	73	54.5	145.5	2	1	60	0	1	1	1	0	1	1	0	1	0	0	0	1	0	0	0	1.5	3	1	260	120	99	94	80	2.3	2.3	1.9		21	18	3305	3857			60	9	357	199
263	1	5	1	1	1	64	62	158	2	1	74	1	1	1	1	0	1	1	1	1	0	0	0	1	0	0	0	1	3	1	315		80	86	78	1.5	1.5	2.5	19	23	15	3867	2104			27	35	564	1899
264	2	5	2	2	0	54	41	150	2	1	35	1	1	1	1	0	1	1	0	1	0	0	0	1	0	0	0	0.8	3	0	180	63	76	95	91	2.5	3.1	2.4	15	18	23	2090	2284			69	37	531	531
265	0	5	3	1	1	59	41	156	2	1	33	0	1	0	1	1	0	0	0	1	1	0	0	1	0	0	0	0.8	3	0	315	139	83	84	80	3	2.2	2.7	22	15	15	2705				137	28	1302	987
266	2	7	2	1	1	70	58	170	2	2	33	0	0	1	1	0	1	1	0	0	1	0	0	1	0	0	0	1.3	3	1	240	77	90	77	79	1.8	2.6	2.7	10	14	17	1595	2571			71	42	677	1497
267	0	4	3	1	1	67	51.5	153.5	2	1	75	1	1	1	1	0	1	1	1	1	1	0	0	1	0	0	0	1.3	3	0	230	100	93	93	85	2	2.8	1.9	24	15	18	1945	2211			60	34	597	1298
268	2	4	2	1	1	80	47	155	2	1	40.2	1	1	1	1	0	1	1	0	1	1	0	0	1	0	0	0	1.1	3	1	300	72	56	82	69	1.6	2.5	1.8	17	22	19	2275	2195			62	22	507	896
269	0	5	3	1	1	71	57	155	1	2	63.6	1	1	1	1	0	1	1	1	1	1	0	0	1	0	0	0	1	3	0	300	140	80	92	91	1.3	2.5	2.6	18	21	20	1737	2604			68	14	739	392
270	2	4	2	1	1	57			2	1	61	1	0	1	1	0	1	1	1	1	0	0	0	1	0	0	0		3	0	180	57	86	118	79	1.5	1.9	2.4	16	14	16	2455	2596			72	26	464	662
271	1	4	2	1	0	58	42.5	147.5	1	1	42	0	1	1	0	0	1	0	0	1	0	0	0	1	0	0	0	0.9	3	0	210	69	76	100	80	1.6	3.4	3	14	19	13	2210	1499			58	15	398	398
272	1	2	1	1	1	59	57	158	2	1	20	1	1	1	1	0	0	0	0	0	0	0	0	1	1	0	0	1.5	2	0	225		73	92	79	2.3	2.1	2.4	16	21	20	2516	2170			14	18	371	311
273	2	8	2	1	1	68	73	173	2	2	67.2	1	1	1	1	0	1	1	0	1	0	0	0	1	0	0	0	1.5	3	1	300	102	76	85	76	2	2	2.4	21	18	21	2260	1674			68	42	762
274	0	6	3	1	0	70	44	146	2	1	51	1	1	1	1	0	1	1	1	1	1	0	0	1	0	0	0	1	3	0	330	171	76	74	90	1.5	2.7	2.2	19	33	18	1867	3015			87	25	691	413
275	1	5	1	1	1	63	63.5	160	2	1	41	1	0	1	1	0	1	1	1	1	0	0	0	0	1	0	0	3.3	3	0	240		76	85	92	2.3	3.3	2.2	21	25	13	2001	2531	478.7	341	10.8	24	196	757
276	1	5	1	1	0	65	45	156	1	1	53	1	1	1	1	0	1	0	1	1	1	0	0	1	0	0	0	0.9	3	1	300		66	61	76	2	2.3	2.3	15	16	10	2312	2969			22	20	198	536
277	0	5	3	1	1	40	68.5	160	2	1	60	1	0	1	1	0	1	0	1	0	1	0	0	1	0	0	0	1	3	0	360	152	80	119	95	2	3.2	2.1	15	29	20	1500	2908			46	35	583	1503
278	1	4	1	1	0	72	61.7	156	2	1	43	0	1	1	0	0	1	0	1	1	1	0	0	1	0	0	0	1	3	0	245		63	61	75	1.3	1.7	2.6	20	18	22	3907	1820			46	35	583	1503
279	2	5	2	1	0	58	55.5	147	1	0	64	1	1	0	1	0	1	1	1	1	1	0	0	1	0	0	0	1.2	3	0	230	60	80	88	88	3	2.4	2	10	22	16	2979	2719			60	16	279	363
280	0	4	3	1	0	57	66.5	145	1	1	70	1	1	1	1	0	1	1	1	1	0	0	0	1	0	0	0	0.8	2	0	360	123	93	86	77	2.1	2.5	2.3	20	28	19	2475	2089			86	20	541	444
281	0	4	3	1	0	57	66.5	145	1	0	70	1	1	1	1	0	1	1	1	1	0	0	0	1	0	0	0	0.8	2	0	360	123	96	86	84	2.1	2.5	2.3	20	28	19	2475	2089			86	20	541	444
282	2	5	2	1	0	56	54	156	1	1	54	1	1	1	1	0	1	1	1	1	1	0	0	1	0	0	0	1	3	0	190	56	73	87	78	1.7	1.7	2.5	10	22	15	4706	2186			61	9	394	196
283	2	6	2	1	1	55	64	170	1	1	73	1	1	0	1	0	1	1	0	1	1	0	0	1	0	0	0	1.2	3	0	270	69	76	114	72	2.4	2.8	2.3	15	18	15	2485	2771			57	15	378	790
284	2	4	2	1	0	51	56	153	1	1	42	0	0	1	0	0	0	0	1	0	0	0	0	1	0	0	0	0.9	3	1	245	57	66	85	77	1.5	2.2	2.2	17	20	22	2899	2551			28	18	215	254
285	0	3	1	2	0	59	50	149	4	2	75	1	1	1	1	1	1	1	1	1	1	0	0	0	0	0	1	9.3	3	0	335	37	86	73	76	2.2	2.2	2.2	21	22	22	2580	1164			85	79
286	0	3	3	1	1	73	47.5	160	2	2	60	1	1	0	1	0	1	1	0	1	0	0	0	1	0	0	0	1	2	0	300	141	70	71	93	2.8	4.2	2.2	20	25	21	1493	3193			100	34	713	1492
287	1	4	1	1	1	57	55.2	160	1	2	48	1	1	0	1	0	1	1	0	0	1	0	0	1	0	0	0	0.8	3	0	315		66	93	82	1.7	2.7	2.5	21	21	16	1963	2872			22	14	135	135
288	0	4	3	1	0	61	42.5	142	2	1	30	1	1	0	1	0	1	0	0	0	0	0	0	1	0	0	0	0.7	3	0		143	66	70	77	2.2	2.6	2.5	10	24	21	1956	2129			88	21	668	356
289	2	5	2	1	1	80	74	180	2	1	32	0	0	0	0	0	0	0	0	1	1	1	0	1	0	0	0	1.29	3	0	260	72	73	77	78	1.2	1.8	2.1	19	26	18	4326	2732			44	24	565
290	1	7	1	1	0	73	38	145	2	1	60.9	0	0	0	0	0	0	0	1	1	1	0	0	1	0	0	0		3	1	210		76	72	79	1.5	1.9	2.5	25	17	15	2825	2465			55	33
291	0	5	3	1	1	59	57	170	2	2	40	1	1	1	1	0	1	1	0	0	0	0	0	1	0	0	0	1.2	3	0	360	161	93	86	87	1.8	1.8	2.5	15	18	24	3614	2427			85	18		740
292	0	5	3	5	1	79	44.5	155	4	2	32.9	0	0	0	0	0	0	0	1	0	0	0	0	1	0	0	0	0.8	3	1	290		50	65	60	1.8	1.8	2.1	20							79	26	464	388
293	0	5	3	1	1	69	63	165	2	1	51	1	0	1	1	0	1	1	1	1	0	0	0	1	0	0	0	1.2	3	0	360	153	83	105	75	1.9	3.8	2.1	18	24	20	1288	2604			75	37	623	333
294	0	4	3	1	0	61	61	160	1	2	59.1	1	1	0	1	0	1	0	1	1	0	0	0	1	0	0	0		3	1	300	122	96	69	90	1.8	1.5	2.6	20	17	15	3678	3528			62	28		550
295	2	5	2	1	0	80	45	152	2	1	45	0	0	0	0	0	0	0	1	0	0	0	0	1	0	0	0	0.8	3	0	250	45	73	97	99	1.8	1.4	2.6	18	19	12	4866	2981			108	54
296	2	5	2	1	0	80	45	152	2	1	42	0	0	0	0	0	0	0	1	1	0	0	0	1	0	0	0	0.8	3	0	250	45	80	100	99	2.1	1.4	2.3	16	28	12	4866	2981			108	32
297	2	4	2	1	1	63	72	178	2	2	49	1	1	1	1	0	1	1	0	1	0	0	0	1	0	0	0	0.6	3	0	240	51	66	105	83	3.6	2.2	2.9	10	10	20	1989	2154			40	14	262	240
298	1	5	1	1	1	41	64	171	2	1	64.5	1	1	0	1	0	1	0	0	0	0	0	0	1	0	0	0	1	3	0	240	0	83	70	88	2.4	2.9	2.6	14	13	8	2085	2252			17	20	244	574
299	0	4	1	1	1	54	63	157	2	1	49.4	1	1	1	1	0	1	1	1	1	1	0	0	0	0	0	1	4.17	3	0	240	40	86	97	95	1.9	3.1	2.5	22	28	36	2247	2907			55	35	371	211
300	0	5	3	1	0	61	61	153	2	1	68.7	1	1	1	1	0	1	1	1	1	0	0	0	1	0	0	0	0.9	3	0	420	155	80	83	70	1.7	2.7	2.7	25	29	21	2633	1417			47	5	809	216
301	1	4	1	1	0	81	62	138	1	0	53	1	1	0	1	1	0	0	0	1	1	0	0	1	0	0	0	0.8	3	0	295		90	83	88	1.6	1.6	3.5	27	32	43	3570	1622	22	25.04	20	2.7	164	46
302	2	6	2	1	1	63	61.5	159	2	2	68	1	1	1	1	0	0	0	0	1	1	0	0	1	0	0	0	1.23	3	0	260	60	100	77	82	1.7	1.9	2.1	18	18	24	2933		692.2	517.4	205	98	561	593
303	0	6	3	1	1	72	65	162	1	0	72	0	0	1	1	0	1	0	1	1	1	0	0	0	1	0	0	2	3	0	360	130	96	82	90	2.1	2.9	3.2	15	17	20	1770	1850	954.7	643.9	84	39	625	778
304	0	4	1	1	1	49	96	174	2	3		0	0	0	0	0	1	1	1	1	1	0	0	1	0	0	0	0.79	3	0	240	70	80	86	79	2.4	2.7	2.8	15	18	31	2155	1791	260.2	6.7	35.1	41	297
305	1	3	1	1	0	74	58	156	2	2	63.4	1	1	1	0	0	1	1	0	1	1	0	0	1	0	0	0	1.4	3	0	270		80	79	82	1.5	1.1	2.9	24	25	17	2347	1935	206.3	250.8	4.8	7.5	168	440
306	0	4	1	2	1	50	65	165	3	2	61	1	0	0	1	0	1	0	0	1	0	0	0	1	0	0	0	1.3	3	0	360	55	87	77	77	2.5	3.3	3.2	17	21	19	1773	1313	219.9	344.5	32	14	325	630
307	1	4	1	1	0	66	44	143	1	2	46.9	1	1	0	0	0	1	1	1	1	1	0	0	1	0	0	0	1.2	3	0	240		94	92	77	3.2	2.6	3.2	18	25	24	2308	1350	161.2	150.6	26	10	125	177
309	0	5	3	1	0	59	85	146	2	1	62.5	1	0	1	1	0	0	0	1	1	1	0	0	1	0	0	0	1.3	3	0	330	143	103	79	84	1.6	2.1	2.1	21	19	22	2133	3000	952	925	118	25.6	859	518
310	1	1	1	1	1	55	63.5	168	1	1	49	1	1	0	1	0	0	0	0	1	1	0	0	1	0	0	0	1.2	1	0	190		69	91	81	1.6	2.2	1.8						35.61	84.19	16	8.1	139	31
311	0	3	1	1	0	60	62	150	2	1		0	0	0	0	0	0	0	1	1	1	0	0	1	0	0	0	0.8	3	1	180	15	120	104	79	2.2	2.2	2.5	20	17	16	2870	2417	199.1	199.1	23.6	7.2	371
312	1	5	1	1	1	65	64.5	161	2	1	66.5	0	1	1	1	0	0	0	1	1	1	0	0	1	0	0	0	0.5	3	0	240		80	76	66	2.3	2.2	2.5	21	16	19	2143	1697	156.1	159.3	16	11	110	377
313	2	6	2	1	1	63	68	154	1	1	62.9	1	1	1	0	0	1	0	0	1	0	0	0	1	0	0	0	1.2	3	0	365	80	67	93	92	2.9	2.8	2.6	26	14	23	2439	2371	925.7	1001	88	62	710	1473
314	0	5	3	1	0	54	54	153.5	1	1	57.2	1	1	1	1	0	1	1	1	1	1	0	0	1	0	0	0	0.8	3	0	330	139	82	76	79	2.3	2.8	3.3	18	17	21	1839	2005	1103	985.2	60.9	61	608	1133
315	1	5	1	1	1	74	47	159	1	1	52.5	0	1	1	0	0	1	1	0	0	0	0	0	1	0	0	0	1.04	3	0	300		85	75	85	2.4	3.3	2.7	20	21	20	1852	2650	230.7	258.8	24	24	143	1095
316	1	4	1	1	1	69	54	160	1	1	43	1	0	1	0	0	0	0	0	1	1	0	0	1	0	0	0	0.9	3	0	180		85	78	77	1.8	3.4	2.6	20	17	15	2425	2195	189	196.3	26	22	209	445
317	0	7	3	2	0	63			2	1	43.8	0	1	1	1	0	1	0	1	1	1	0	0	1	0	0	0	0.8	3	0	105		80	84	62	1.6	2.2	2	18	14	18	3344	1790	1176	686.5	94	10.8	1226	450
318	2	5	2	1	1	58	61	168	2	1	72	0	1	1	1	0	1	0	0	1	1	0	0	1	0	0	0	0.7	3	0	285	75	83	78	95	2.6	2.2	2.1	20	20	15	2364	3224	539.1	642.6	30.2	35	548	1114
319	0	2	3	1	0	53	63	156	2	2	57	1	0	1	1	0	1	1	0	1	1	0	0	1	0	0	0	0.7	2	0	240	92	86	86	94									1227	517.4	100	47	853	1140
320	0	5	3	1	1	74	61	166	1	0		0	1	1	1	0	1	1	0	0	0	0	0	1	0	0	0	1.1	3	0	240	103	70	85	84	2.1	3.3	2.3	18	23	15	1967	2645	1410	762.5	95	119	666	4653
321	2	5	2	15	0	70	47	152	2	1		0	0	0	1	1	1	1	1	1	1	0	0	0	0	0	1	5.6	3	0	240	82	80	57	76	2.7	3.1	3.5	24	21	18	1062	1279	705.9	1336	71	29.6	324	461
322	0	5	3	2	0	69	40	143	2	1	22.7	0	0	1	0	0	1	1	0	1	1	0	0	1	0	0	0	1.4	3	0	260	150	73	77	66	2	2.4	3.1	18	28	19	2078	1549	1387	557.1	105	37	1199	1603
323	0	4	3	1	1	64	70	164	1	0	55.7	1	1	0	1	0	1	1	0	0	0	0	0	1	0	0	0	1.6	3	0	300	120	76	76	84	2.1	2.2	2.4						344.1	218.9	22	16	897	512
324	0	5	3	1	1	74	93	171	2	0	78.5	0	1	0	0	0	1	1	0	1	1	0	0	1	0	0	0	1.3	3	0	330	150	80	77	67	1.8	2.4	2.3	19	23	22	1713	2089	1210	686.3	78	35.7	757	2351
325	1	4	1	1	1	67	51	157	2	4	35.2	1	1	1	1	0	1	0	1	1	1	0	0	1	0	0	0	1.2	3	0	240		76	89	81	1.5	2.3	2.2	19	16	15	2578	2836	105	1096	22	29	142	624
326	1	5	1	1	1	73	68	166	2	1	64.6	1	1	0	1	0	1	1	1	1	0	0	1	1	0	0	0	1.3	3	0	180		76	77	89	1.6	2.1	2.2	13	19	15	2484	2597	58.26	134.8	5.1	39	127	683
327	2	4	2	1	0	62	47.5	151.5	2	1	54.7	1	1	1	1	1	0	0	1	1	1	0	0	0	0	1	0	3.5	3	0	200	77	80	68	80	1.8	1.9	2.7	18	18	15	2952	2400	892.2	1052	86	38	471	771
328	2	7	2	1	0	60	76	155	3	1	78.5	0	0	1	0	0	0	1	0	0	0	0	0	1	0	0	0	1.5	3	0	360	100	66	78	79	1.3	1.4	2.3	26	26	15	3389	2218	1364	1550	84	70	2595	5710
329	0	5	3	1	0	73	50	163	2	1	36.6	0	0	1	0	0	1	1	1	1	1	0	0	1	0	0	0	0.9	3	0	330	120	70	73	75	1.3	2.3	2.4	11	11	10	2304	2185	966.2	680.4	71	38	406	873
331	2	6	2	1	1	59	62	163	2	1		1	0	0	1	0	0	0	1	1	1	0	0	1	0	0	0	1.5	3	1	200	73	80	75	78	1.8	2	2.9	22	20	15	2381	2045	563.2	670.1	82	40	416	1843
332	0	4	3	1	1	68	56	160	2	0	71.7	1	0	1	0	0	1	1	0	1	0	0	0	1	0	0	0	1	2	0	273	135	93	76	71	2.8	2.2	2.4	18	12	12	2575	2400	1501	888.2	98	54	926
333	0	4	4	1	1	60	66	161	2	1	36.3	1	0	0	0	0	1	1	1	1	1	0	0	1	0	0	0	1.2	3	0	270	75	75	77	79	2.2	2.7	2.5	22	22	17	2638	2494	502.7	221.6	73	35	382	718
334	1	5	1	1	1	71	50	157	2	1	46.1	1	1	0	0	0	1	1	1	1	1	0	0	0	0	1	0	1.7	3	0	240		76	68	86	1.3	1.9	2.6	15	15	19	2466	2040	121.6	289.7	20	19	131	493
335	2	4	2	1	0	61	45.5	149	1	0	38	1	0	1	1	1	1	0	1	1	1	0	0	1	0	0	0	1.8	3	0	185	60	73	80	73	2.3	3.6	2.5	25	25	16	1719	2013	383.7	438	80	39	347	442
336	0	3	1	1	0	59	54	159	1	0		0	0	0	0	0	0	0	1	1	1	0	0	1	0	0	0	0.5	3	0	240	13	83	91	66	2	1.8	2.4	18	15	15	3486	1899	348.2	168.8	49	7.6	385
337	1	5	1	1	0	56	53	151	2	1	66.7	0	0	0	1	0	1	1	0	1	1	0	0	1	0	0	0	1	3	0	270		83	80	92	1.4	1.5	2.8	13	13	15	3672	2386	143.5	160.3	14	13	87	183
338	2	5	2	1	0	59	59	149	2	1	70.4	1	0	1	0	0	1	1	0	1	1	0	0	1	0	0	0	1	3	0	270	56	80	87	99	2.3	1.6	2.3	15	17	17	3866	3096	379.2	668	65	91	661	1547
339	0	6	4	1	1	76	56	156	1	0	39	1	0	1	1	0	1	1	0	1	1	0	0	1	0	0	0	1.4	3	0	240	150	75	68	73	2.2	2.2	2.7	17	15	16	2209	1826	1418	626.9	82	38	780	975
340	0	5	3	3	0	57	63	150	2	1	71	1	1	1	1	0	1	0	0	1	1	0	0	1	0	0	0	1.1	3	0	240	120	73	80	71	2.4	2.3	2.7				2016		2036	813.4	88	12.7	689	696
341	1	1	4	1	1	66	64	159	2	0	59	1	0	1	0	0	1	0	1	1	1	0	0	1	0	0	0	1.2	1	0	150		83	68	77									25.58	34.02	22	27	111	878
342	0	8	4	1	1	62	70	162	1	0	63	1	0	1	1	0	1	0	0	1	1	0	0	1	0	0	0	0.96	3	0	430	172	74	93	76	2.1	2.2	3.7	18	18	23	3135	1302	1102	812.3	106	116	878	3535
343	0	5	3	2	1	65	85.5	165	1	0	55.2	1	1	1	1	1	1	0	1	1	1	0	0	1	0	0	0	1.1	3	0	450	185	73	92	87	2.2	2.6	3	32	32	25	1130	2113	1301	364	59	25	552	1091
344	0	4	2	1	0	71	54	154	2	1	32.1	1	1	0	1	1	1	1	1	1	0	0	0	0	1	0	0	1.94	3	0	300	56	83	77	77	2	1.9	2.9	25	25	21	2590	2041	466.1	359.3	63	32	520	1143
345	2	5	2	1	1	66	49	159	1	0	74.9	0	0	1	1	0	1	1	0	1	1	0	0	1	0	0	0	0.8	3	0	180	72	80	103	79	2.1	3.9	2.7	21	21	11	1940	2286	337.2	372.9	62	11	486	802
346	2	4	4	1	0	49	56	142	2	0		1	0	1	1	0	1	1	1	0	1	0	0	1	0	0	0	0.6	3	0	305	82	80	102	86	2.5	2.5	2.4	19	19	19	2291	3193	310.4	148.8	59	42	432	553
347	0	6	3	1	1	47	49	162	2	0		1	1	0	1	0	1	1	0	1	1	0	0	1	0	0	0	1.3	3	0	430	180	66	79	83	2.1	3.2	3.5	13	13	16	1684	1960	1239	518.6	58.6	46	502	1820
348	0	3	4	1	1	59	70	165	1	0	71.1	1	0	1	1	0	1	0	0	1	1	0	0	1	0	0	0	1.3	2	0	262		66	92	73	3.1	2.7	2.5	18	18	17	2405	2783	91.6	160	5.4	23	205	735
349	1	4	1	1	0	52	58	150	1	0	64.9	1	0	1	1	0	1	1	0	1	0	0	0	1	0	0	0	0.7	3	0	300		80	86	88	2.7	1.9	3.2	15	15	15	4035	2058	258.3	155.7	24	23	205	724
351	2	4	2	1	0	66	56	155	1	0	66.8	0	0	1	0	0	1	1	1	1	1	0	0	1	0	0	0	1.1	3	0	260	55	73	87	82	1.4	1.5	2	17	17	12	3643	3250	453.7	242.6	51	18	323	297
352	0	5	3	1	0	55	50	160	2	1	32	1	1	0	1	0	0	0	0	1	0	0	0	1	0	0	0	0.7	3	0	300	146	80			1.6	1.8	2	18					1122	2421	75	112	552	2105
353	0	6	3	1	0	64	44.5	148	1	1	59.3	1	1	0	1	0	0	1	0	1	1	0	0	1	0	0	0	0.7	3	1	350	152	82	80	95	2.4	2.6	2.7	17	17	13	2200	2968	569.3	219.2	86	41	493	858
354	0	5	1	2	1	66	62.5	160	2	1	58.8	1	1	1	1	0	1	1	0	1	0	0	0	1	0	0	0	1.3	3	1	330	70	80	66	60	1.6	2.5	2.5	21	23	14	1814	1750	756.8	484.4	49	29	342	1254
355	0	7	3	1	1	56	65	165	1	0	39	1	1	0	1	0	1	1	1	1	1	0	0	1	0	0	0	1.6	3	1	390	120	76	90	86	2.1	2.7	2.7	19	28	15	2356	2208	856	456.5	38.1	36	545	1215
356	2	5	2	1	0	64	74	157	3	1	57.4	1	1	0	1	1	1	1	1	1	1	0	0	1	0	0	0	1.5	3	0	290	89	70	89	84	2	3.7	3.4	11	25	16	1699	1544	724.4	671.4	67	33	470	754
358	0	5	2	1	1	83	53.1	165	2	0	23.4	0	0	0	0	0	0	0	0	1	1	0	0	1	0	0	0	1.19	3	1	200	68	73	66	71	1.7	1.9	2.5	23	28	20	1784	2018	1087	1599	72	57	359	1197
359	2	6	2	1	1	42	48	174	2	1	19	0	0	0	0	0	0	0	0	1	0	0	0	0	0	0	1	3.7	3	0	180	75	70	90	91	2.2	4.6	3.8	24	22	18	1445	1814	699.8	552	54	11	338	254
360	1	3	1	1	1	57	56	163	2	1	45	0	0	0	1	0	1	1	0	0	1	0	0	1	0	0	0	0.7	3	1	200		76	104	74	1.9	2.1	2.7	31	18	15	3309	1647	99.1	78.65	18	17	109	419
361	2	5	4	2	0	53	49.5	144	1	0	29	1	1	0	0	0	1	0	1	1	1	0	0	1	0	0	0	1	3	1	360	120	80	91	67	1.6	1.5	2.3	25	22	21	4563	1940	2776	978	91	54.1	501	3150
362	0	4	1	1	1	67	59.2	163	1	1	37	0	1	0	1	1	0	0	0	1	0	0	0	1	0	0	0	1	3	0	240	58	86	80	70	1.5	2.8	3.2	25	24	14	1865	1557	664.2	471.1	65	57	407	2195
363	0	6	3	1	1	72	52.5	165	1	1	35.1	1	1	1	1	0	1	1	0	1	0	0	0	1	0	0	0	1.3	3	1	375	174	73	80	74	2.5	2.3	2	31	16	14	2866	2418	813.1	333.9	73	57	710	2195
364	0	5	4	1	0	69	64	153	1	0	45.6	1	1	1	0	1	1	1	1	1	1	0	0	1	0	0	0	1.1	3	0	275	144	60	81	89	2	2.7	3	27	21	20	2044	2009	1434	444.1	111	42	598	874
365	0	3	1	1	1	54	50	166	1	0		0	0	1	1	0	1	0	0	0	0	0	0	0	0	0	0		3	0	210	69	88	80	93	2.1	2	2.2	27	28	10	3400	2519	382	317.7	69	20	425
366	0	3	1	1	0	75	49.5	143	1	0	40	1	0	1	1	0	1	1	1	1	1	0	0	1	0	0	0	1.4	3	0	240	30	76	78	68	1.2	1.6	2.3	15	17	12	3691	1570	361.5	744	46	23	268	515
367	2	5	4	28	1	36			2	2	24.7	0	0	1	1	0	1	0	0	0	1	0	0	0	1	0	0	0.9	3	0	240	60	63	77	79									3630	3647	4.4	5	580	607
368	0	4	3	2	0	61	36	150	2	2	38.4	1	0	0	1	0	0	0	1	0	0	0	0	1	0	0	0	1	3	1	300	164	73	57	84	1.8	1.4	2.2	14	12	15	4111	2834	807.3	702	63	19	379	360
369	0	4	1	1	1	57	82	166	1	0		0	0	0	0	0	0	0	0	1	1	0	0	1	0	0	0	1	3	0	155	47	80	92	72	2	2.6	2.8	16	26	15	2516	2208	195	184	54	17	195.6
370	1	4	1	1	1	63	51	150	2	0	27	1	0	0	1	0	1	0	0	1	0	0	0	1	0	0	0	1.2	3	0	190		70	89	88	1.4	1.8	2.6	22	26	28	3539	2977	265.9	1356	28	88	225	1474
371	1	3	1	1	1	47	77	173	2	0	17	0	1	0	1	0	1	1	0	0	1	0	0	0	1	0	0	1.4	3	0	360		96	93	78	1.7	2	2.2	16	22	14	2647	2799	362.5	300.2	23	22	322	1086
372	0	5	4	1	1	56	52.5	166	2	0	51.5	0	1	1	0	0	1	1	0	0	0	0	0	1	0	0	0	2.1	3	1	420	150	83	97	95	2.2	1.3	2.5	17	17	11	3516	2626	873.5	334.1	86	29	625	504
373	2	5	2	2	1	75	52	154	2	1	59	0	0	0	0	0	0	0	0	1	1	1	0	1	0	0	0	1.4	3	1	205	80	71	84	79	2.2	2.1	2.1	21	21	19	2720	2539	1695	1015	104	30	547	1176
374	0	5	3	1	1	76	50.5	153	1	0	76	1	1	1	1	0	1	1	0	0	1	0	0	1	0	0	0	1.6	3	0	375	149	86	86	80	1.5	1.2	1.5	19	14	19	4361	3537	1885	946.3	123	61	1307	2095
375	0	6	4	1	1	63	63	165	2	1	43	1	0	1	1	0	0	1	0	1	1	0	0	1	0	0	0	1.1	3	0	360	170	80	93	72	1.8	2.6	2.5	15	19	14	2707	2065	713.7	1056	74	52	635	1427
376	0	4	1	1	1	80	70	170	1	0	80	0	0	0	0	0	0	0	1	1	1	0	0	1	0	0	0	1.2	3	0	225	62	110	87	66	2.1	2.5	2.4	22	22	16	2857	2194	586.1	465.5	68	22	532
377	0	6	3	1	0	73	46	162	2	0	73.9	1	1	0	1	0	1	1	1	1	1	0	0	1	0	0	0	1	3	0	312	216	100	68	87	2.2	4	2.4	18	22	16	1167	2948	1035	349.7	78	8.7	587	506
378	1	5	1	1	0	79	63.2	144	1	0	58.5	0	1	1	1	1	0	1	1	1	1	0	0	1	0	0	0	1.2	3	0	270		76	71	62	1.7	1.9	2.4	21	22	15	2526	1878	74.62	189.8	4.5	21	72	308
379	1	4	1	1	0	72	56	153	2	1	44.7	0	0	0	1	0	1	0	0	1	0	0	0	1	0	0	0	1.1	3	0	300		90			1.5	1.6	2	21					295.8	537	21	20	125	285
380	1	6	2	1	0	77	59	146	2	1	72.8	1	1	0	1	0	1	0	0	0	1	0	0	1	0	0	0	1	3	0	280	100	66			1.5	1.8	2.2	26					841.99	1218	48	11.4	304	450
381	0	6	4	1	1	57	69	167	1	0	56	1	1	1	1	1	1	1	0	1	1	0	0	1	0	0	0	1.3	3	0	350	100	95	81	79	2.2	2.6	2.1	19	19	18	1733	2975	939.1	267.39	60	12	502	401
382	0	5	3	2	0	61	39	140	2	0	70.8	0	1	0	1	0	1	1	0	0	1	0	0	1	0	0	0	1	3	0	360	180	73	78	77	2.5	2.6	2	18	22	20	2214	2624	1097	1129	100	58	661	1096
383	1	3	1	1	1	64	69	168	1	2	55.8	0	0	0	0	0	0	1	0	1	1	0	0	1	0	0	0	1	3	0	185		106	95	96	3.9	2.3	3.1	15	15	14	3200	1910	26.53	101.5	11	23	101	1064
384	1	4	1	4	1	52	59	156	1	1	44	0	0	1	0	0	1	1	1	1	0	0	0	0	0	0	1	2.6	3	0	180		96	75	97									151	911.2	4.3	12	152	491
385	0	4	4	1	0	64	25.5	140.5	2	0	54	1	1	1	1	0	1	1	0	0	1	0	0	1	0	0	0	0.8	3	0	240	60	90	89	103	1.6	1.9	2.1	19	19	21	3820	3377	450.1	335.2	66	38	288	836
386	0	6	3	1	0	59	52.5	154	1	0	69.3	1	1	1	1	1	1	1	0	1	1	0	0	1	0	0	0	0.8	3	0	420	160	80	83	83	2.3	2.6	3.3	24	26	19	2055	1741	1005	425.7	84	26	742	620
387	2	5	2	5	1	76	66	154	2	1	31	0	0	0	1	0	1	1	0	1	1	0	0	0	1	0	0	1.8	3	0	300	90	76	76	87	2.5	2.4	2.5	25	21	26	2173	2170	908.7	568.2	74	13	581	558
388	0	4	3	2	0	62	50	151	1	0	43	1	1	0	1	0	1	1	0	1	0	0	0	1	0	0	0	1.2	3	0	360	120	80	82	70	2.2	1.3	3.3	19	16	18	3413	1888	2583	1380	104	57	853	2529
389	2	5	4	1	0	67			2	1	68.4	0	1	1	1	0	1	0	0	1	1	0	0	0	0	1	0	1.1	3	0	300	102	67	89	71	2.7	1.4	3.3	20	14	19	4123	1479	2038	1294	147	38	755	927
390	0	5	3	1	0	67	47	146	2	1	77	0	1	0	0	0	1	0	1	1	1	0	0	1	0	0	0	1	3	0	360	205	80	93	87	1.8	3.2	2.5	21	21	22	1431	2240	4161	1615	127	9.7	951	1028
391	0	6	4	1	1	56	57	160	2	1	45	1	1	0	1	0	1	1	1	1	1	0	0	1	0	0	0	0.9	3	0	228	120	73	101	98	1.7	2.9	2.1	16	24	20	1948	3099	811.9	387.5	74	36	521	1151
392	1	4	1	1	1	63	53	155	2	1	70.7	1	1	1	1	0	1	1	0	1	0	0	0	1	0	0	0	1.1	3	0	260		80	76	85	2	2.2	3.5	19	17	19	2184	2465	461.9	430.8	47	37	236	712
393	1	5	1	1	1	71	66	176	2	1	51	0	0	0	1	0	1	1	1	1	1	0	0	1	0	0	0	0.9	3	0	265		83	83	73	2	2.3	2	15	23	18	1961	2373	237.3	403.1	26	23	162	604
394	0	3	4	1	0	63	67	157	1	1	57.2	1	0	1	1	0	1	1	1	1	1	0	0	0	0	0	1	2.1	3	0	240	85	76	89	89	2.2	2.7	3.2	18	18	19	2310	2053	2138	1462	79	20	613	562
395	0	4	3	1	0	61	54	151	2	0	69.9	1	1	0	0	1	1	1	1	1	1	0	0	1	0	0	0	1.7	3	1	300	140	70	88	84	2.3	2.3	2	24	29	23	2800	2556	1174	1056	69	37	504	935
396	0	5	3	5	0	77	43	155	3	3	33	1	0	1	1	1	1	1	1	1	0	0	0	0	0	0	1	4.7	3	0	385		97	75	64	1.6	1.3	1.5	8	12	14	4406	3132	252.1	1832	26	54	119	730
397	0	5	3	1	0	65	50	142	2	1	38	1	0	1	1	0	1	0	1	1	1	0	0	1	0	0	0	0.8	3	0	300	120	66	88	71	2.6	2	2.3	19	13	14	2982	2691	1654	836.4	79	22	631	587
398	1	3	4	1	1	56	48	167	2	1	55	0	0	1	0	0	1	1	0	0	0	0	0	1	0	0	0	0.9	3	0	180		93						18					230.4	242.2	26	33	148	631
399	0	4	3	5	0	68	52		2	1	48	0	0	1	1	0	1	1	1	1	1	1	0	1	0	0	0	1.4	3	0	420	165	75											5000	5000	156	10.7	1463	1107
400	0	6	1	1	1	65	55	165	1	0		0	0	0	0	0	0	0	1	0	1	0	0	1	0	0	0	0.8	3	0	300	85	100	138	71	1.8	3.1	2.8	16	22	16	2272	1889	451	249.2	54	18
401	2	5	4	1	0	62	44	148	2	1	29.5	1	1	1	1	0	1	1	0	1	0	0	0	1	0	0	0	1.7	3	1	305	165	78	87	79	2	1.3	2.2	21	24	25	4901	2043	1633	1882	85	28	563	575
402	1	4	1	1	0	58	88	165	1	1	73	1	0	1	1	0	1	1	0	1	1	0	0	0	0	0	0	0.9	3	1	210	44	76	73	82	1.6	2.4	2.7	28	29	22	2630	2107	268	330	12	19	218	433
403	1	1	1	1	0	57	47	152	2	1	48	0	0	0	1	0	1	1	0	0	1	0	0	0	0	0	0	0.7	1	1	160		63	95	83	1.7	1.9	3.1	18	14	14	3288	2665	49	37	5.1	27	118	268
404	0	5	3	1	1	69	64	169	2	1	59	1	1	0	0	0	0	1	0	1	1	0	0	0	0	0	0	1.2	3	1	165	106	77	65	77	1.7	1.6	2.4	10	18	13	2867	1913	876	586	63	44	517	1456
405	0	3	3	1	1	59	72	160	2	1	60	1	0	1	1	0	1	1	0	0	0	0	0	0	0	0	0	1	2	0	370		77	77	85									712	704	66	49	1052	3357
407	0	5	1	1	1	72	75	165	1	1		1	0	0	0	0	1	1	1	0	0	0	0	1	0	0	0	1.18	3	0	110	31	80	77	80	2.1	2.1	2.9	18	12	17	3273	1788	193	181	48	22	542
408	1	4	1	1	1	73	67	166	1	2	31	0	0	1	0	0	1	1	1	1	1	0	0	1	0	0	0	1.1	2	1	270		80	83	98	2.1	2.6	3.4	27	15	12	4336	1879	219	159	31	24	189	584
409	2	4	2	1	0	60	42	154	2	1	36	0	1	1	1	0	1	1	1	1	1	0	0	1	0	0	0	1.7	3	1	265		63	93	92	2.7	2.8	3.9	14	18	14	2005	1464	327	871
410	0	6	3	1	1	60	67	170	2	1	70	0	1	0	1	0	1	1	1	1	1	0	0	1	0	0	0	1	3	1	320		63	81	83	1.8	3.9	3.3	17	19	16	1315	1872	1815	1156	79	49	501	1833
411	0	5	4	1	1	69	60	160	2	1	54	1	1	0	1	1	1	1	1	1	1	0	0	0	0	0	0	1.2	3	1	170		83	72	78	1.1	2.1	2.4	19	14	19	2314	2212	772	521		34	412	477
412	0	4	3	1	1	64	74.5	170	1	0	63	0	1	0	1	0	1	1	0	1	0	0	0	1	0	0	0	1	3	0	370	150	83	75	90	2	1.5	2.7	16	18	17	3351	2334	3553	1832	1534	47		1101
413	0	4	1	1	1	52	77	164	2	1		0	0	0	0	0	0	0	0	0	0	0	0	0	0	0	0		3	0														1066	454
414	0	3	2	1	0	74	43.5	135	2	1	68	1	0	0	1	0	1	0	0	0	0	0	0	1	0	0	0	0.6	3	1	290		93	84	80	2.5	2	3.2	14	22	20	2277	1197	980	623	53	27	402	670
415	2	3	4	1	1	66	66	158	2	1	89	1	1	1	1	0	1	1	0	1	1	0	0	1	0	0	0	1.3	2	0	120		53	80	76	2.2	2.2	2	15	26	20	2307	1981	400	232	63	35	296	1775
416	0	6	3	1	0	60	59	155	2	1	62	1	1	1	1	0	1	0	0	1	0	0	0	1	0	0	0	0.8	3	1	315	270	107	67	100	2.5	2.6	2.6	15	18	17	1726	2835	660	298	42	95	488	463
417	1	5	1	1	1	61	71	158	2	1	78	1	1	1	1	0	1	1	0	1	0	0	0	1	0	0	0	1.2	3	1	330		53	81	87	1.5	2.4	3	15	26	23	2178	2058	357.9	373	12	20	297	1491
418	1	5	1	1	1	64	53.5	158	2	1	53	1	1	1	1	0	1	1	0	1	0	0	0	0	1	0	0	3.1	3	1	390		53	79	87	2.3	2.3	2.1	22	19	15	2504	2325	100	2063	47	61		1437
419	0	4	3	3	0	65	45	150	2	1	46	1	1	1	1	0	1	0	1	1	1	0	0	1	0	0	0	1.6	2	1	360	1204	66	82	63	1.2	3	2.8	15	14	15	2685	2906	2617	985	80	25		289
420	0	4	2	2	0	77	35	145	3	1	38	1	0	1	1	0	1	1	0	1	0	0	0	1	0	0	0	1.2	3	1	350		53	48	64	1.7	1.9	2.3	12	23	33	2214	1990	5000	4670	83	32	448	487
421	0	6	4	1	1	47	64.5	158	2	1	67	0	1	1	1	0	1	1	0	1	1	0	0	1	0	0	0	1.28	3	1	415		73	83	89	1.9	2.5	2.6	17	16	18	2717	2170	598	294	66	20	550	572
422	0	6	4	10	1	53			4	0	35	1	1	1	1	0	0	0	0	1	1	0	0	1	0	0	0	1.1	3	1	60		63	60	57	1.2	2.6	2.8	18	18	24	1156	1876	3394	5000	211	74	1870	1973
423	0	6	4	2	0	69	44	146	2	1	70	0	1	0	1	0	1	1	0	1	1	0	0	0	0	0	1	11.1	3	0	355		80	61	68	2.5	1.9	1.1	16	20	27	2206	3175	3552	552	80	78	399
424	2	6	2	1	1	53	75	170	2	1	33	0	0	1	0	0	1	1	0	0	1	0	0	1	0	0	0	1.37	3	0	355		96	78	80	1.6	3.2	3	20	14	28	1722	1562	1420	920	67	65		1267
426	1	2	1	1	1	66	65	162	2	1	45	0	0	1	1	0	1	1	0	1	1	0	0	1	0	0	0		2	0			106	104	69									204	258	20	22	118	776
427	1	5	2	1	1	51	63	166	2	1	70	1	0	1	1	1	1	1	1	1	0	0	0	0	0	0	0		3	1	300	60	106	93	80	1.5	2.6	3.6	27	20	23	2702	1828	565	357	75	24	422	557
428	0	4	2	2	1	68	62	161	3	1		1	0	1	1	1	1	0	1	1	1	0	0	0	0	0	1	4.3	3	1	435		67											4450	5000	82	113	675
429	1	3	1	1	1	64	57	158	2	1	32	1	1	1	1	0	1	1	1	1	0	0	0	1	0	0	0	1.2	2	1	180		77	76	86	2.1	2.1	3.6	19	16	19	2243	1710	192	265	33	31	177	485
430	1	1	1	1	1	44	73	155	2	1		0	0	0	0	0	0	0	0	0	0	0	0	0	0	0	0		1	0			77	79	97									30	53	13	18	121	326
431	0	2	1	1	0	59	50	151	2	1	74	0	0	1	1	0	1	1	0	1	0	0	0	1	0	0	0	0.7	2	1	210		67	94	74	2	2.2	2.9	20	21	21	2829	1601	628	379	41	13		292
432	2	5	2	1	1	66	87	167	2	2	53	1	0	1	1	0	1	1	0	1	1	0	0	1	0	0	0	1.3	3	1	265		77	80	68	3.3	3.3	3.6	20	21	17	1062	1461	5000	1543	41	145	449	2570
433	0	4	4	1	0	62	52.5	145	2	1	58	1	0	1	1	0	1	1	1	1	1	0	0	0	1	0	0	1.7	3	1	330		80	70	74	1.4	2.8	2.9	14	18	16	2200	1657	850	1602	77	46	564	1119
434	0	4	1	1	1	54	64.3	165	2	1	27	1	0	1	1	0	1	1	0	1	1	0	0	1	0	0	0	0.9	3	1	315		100	65	77	3.5	3.2	3.5	14	23	21	1450	2081	653	398	68	26	878	1266
435	2	5	2	1	1	66	69.5	162	1	1		1	0	1	1	0	1	0	0	1	0	0	0	1	0	0	0	1.1	3	0	285		70	89	87	1.8	2.5	3.3	14	14	16	2198	2326	342	482	56	23	453	954
436	1	4	1	1	1	65	67	160	2	1		1	1	1	1	0	1	1	1	1	1	0	0	1	0	0	0	1.8	3	1	180		77	78	68	1.9	1.5	2.6	23	23	22	2166	1803	852	616	39	25		838
437	2	4	2	1	0	76	61	153	3	1	71.4	1	1	1	0	0	0	0	1	0	1	0	0	1	0	0	0	0.6	3	1	290		106	81	75	1.8	1.9	2.4	26	25	24	2285	2364	954	723	49	37		661
438	0	4	5	1	0	65	47	145	2	1	64	1	0	1	1	1	0	0	1	1	1	0	0	1	0	0	0	1.2	3	1	349		53	86	82	1.8	1.6	2.3	12	18	19	3815	3200	1416	622	81	25	688	950
439	2	3	4	1	0	47	60.5	158	2	1	65	0	1	1	1	1	0	0	1	1	1	0	0	1	0	0	0	0.9	3	1	215		67	100	80	2.7	2.1	2.8	13	18	12	2052	2273	175	182	49	28	378	629
440	0	5	1	1	0	75	59	158	2	1	78	1	0	0	1	0	0	1	1	1	1	0	0	1	0	0	0	0.9	3	1	284		93	110	100	1.8	1.6	2.1	20	18	15	4512	3804	665	415	45	27	312	556
441	1	4	1	1	0	65	56	150	1	1	75	1	0	1	1	0	0	0	1	0	1	0	0	1	0	0	0	1	3	1	197		80	79	74	1.6	2.2	1.8	18	22	22	3283	2687	216.2	278	24	23	169	588
442	1	6	1	1	1	54	87	163	2	2	51	1	0	1	1	1	1	1	1	1	1	0	0	1	0	0	0	1	3	1	320		67	94	67	2	1.6	2.1	14	22	20	3875	3188	27	217	26	19	198	613
443	2	4	2	1	1	65	67	165	2	2	40	1	0	1	1	0	1	1	0	0	0	0	0	1	0	0	0	1.3	3	1	250		67	62	86	2.2	3.3	2.3	15	17	22	1325	2613	956	389	23	1.5	1141	588
444	0	7	1	1	0	56	49	154	2	2	51	0	0	1	0	0	1	1	1	1	1	0	0	0	1	0	0	5.2	3	1	336		80	81	67	1.6	2.1	2.3	15	24	18	2684	2088	862	1892	74	47	474	831
445	0	2	5	1	1	59	58	158	2	1	54	0	0	1	1	1	1	1	0	0	0	0	0	0	0	0	0	0.9	3	1	364		53	84	86	2	3.7	2.4	13	17	22	1543	2373	470	599	47	30	831	360
446	0	1	4	1	0	49	64.5	149	2	1	70	1	0	1	1	1	1	1	0	0	0	0	0	1	0	0	0	0.8	1	1	403		87	85	90	2.6	2.5	2.7	13		20		2499	690	264	63	22		441
447	0	4	4	1	1	73	40.5	154	1	2		1	1	1	1	0	0	0	0	0	0	0	0	1	0	0	0	1	3	0	288		67	82	83	2.3	2	3.4	18	19	20	2870	1425	535	388	42	31	243	1068
448	1	4	1	1	0	55	73	158	2	1	60	1	0	1	1	0	1	1	0	1	1	0	0	1	0	0	0	1.1	3	1	242		100	76	75	2.2	1.4	2.3	23	20	15	3336	2420	278	284	17	163	257	19
449	0	3	5	1	1	50	65	165	1	1	64	1	0	1	1	0	1	0	0	0	0	0	0	1	0	0	0	1	2	1	312		93	83	67	3.4	2.6	3.9	17	12	16	2017	1346	1101	307	92	20	865	686
450	1	4	1	1	1	54	69	166	1	3	50	1	1	0	0	0	1	1	0	1	1	0	0	1	0	0	0	0.9	3	1	300		67	107	89	1.8	2.6	3.5	27	20	20	3044	1665	217	189	42	31	175	493
451	0	5	2	1	1	54	69	159	3	1	32	1	0	0	1	0	1	1	1	1	0	0	0	1	0	0	0	1	3	1	361		53	83	85	1.2	1.7	2.1		21	33	2821	3088	827	780	71	32	488	809
452	2	4	2	3	1	69	69	168	2	1	44	1	0	0	1	0	1	1	1	1	1	0	0	0	0	0	1	3.2	3	1	326		53	67	67	1	1.3	2.1	18	30	22	3095	2318	1969	2142	62	31	619	1073
453	1	4	1	1	1	52	90	170	1	1		0	0	0	1	1	1	1	1	1	0	0	0	1	0	0	0	1	3	1	300		53	77	81	2.4	2.6	3.3	19	21	19	2141	1749	111	752	27	27	829
454	1	4	1	1	1	76	51	148	1	1	46	1	0	1	1	0	0	0	0	1	1	0	0	1	0	0	0	1.3	3	1	240		77	79	73	2.6	3.1	2.3	13	12	14	3482	2507	245	392	14.2	5		598
455	0	4	4	1	1	60	52.5	175	1	1	63	1	0	1	1	0	1	1	0	0	1	0	0	1	0	0	0	0.8	3	1	270		53	75	62	1.5	2.7	2.7	13	17	17	2417	2053	777	466	48	26
456	2	6	2	1	1	48	86	168	1	1		1	0	1	0	0	1	1	1	1	0	0	0	1	0	0	0	0.8	3	1	150		53	68	76	1.8	2.9	3.5	14	27	27	1620	1846	457	272	55	35		1087
457	0	4	4	1	1	47	64	164	2	1	55	0	1	0	0	0	1	1	1	1	1	0	0	1	0	0	0	0.9	3	1	325		67	78	100	3.8	2.3	3	13	22	15	2538	2704	986	380	78	38
458	1	4	1	1	1	61	74	170	2	1	41	1	1	0	1	0	1	1	1	1	1	0	0	1	0	0	0	1.1	3	1	233		70	85	77	1.7	2.2	2	17	17	15	2760	2650	354	272	26	14
459	2	5	2	1	1	66	60	160	2	1	43	1	1	0	0	0	1	1	1	1	0	0	0	1	0	0	0	1	3	1	240		93	91	90	2	1.9	2.7	18	19	14	3995	2744	429	508	61	18
460	1	2	5	1	0	42	62	156	1	1	50	1	0	0	1	0	1	1	1	1	1	0	0	1	0	0	0	1	1	1	225		80	80	77	2	2.1	2						21	310	8	34
461	0	5	4	1	1	66	56	156	1	2	75	1	0	1	1	0	1	1	1	1	0	0	0	1	0	0	0	0.9	3	1	239		83	74	72	1.3	2.5	2.2	13	17	17	1926	2463	946	421	50	20
463	0	3	2	1	1	73	64	160	2	1	57	0	1	1	1	0	1	1	1	1	1	0	0	1	0	0	0	1.1	3	1	260		90	87	72	1.2	1.5	1.8	13	22	20	3519	2316	1294	536	155	90
464	0	5	1	1	1	56	63	164	1	2	49	1	0	0	1	0	1	1	0	1	1	0	0	1	0	0	0	0.8	3	1	330		67	83	68	2	3.2	3.3	20	29	22	2401	1952	737	391	38	29
465	0	5	1	1	1	59	68.5	170	2	1	43	1	1	0	0	0	1	1	0	1	1	0	0	1	0	0	0	0.8	3	1	343		53	92	69	1.7	1.6	2.2	20	16	10	4773	3245	531	931	66	31
466	2	4	2	1	0	65	44	147	1	2	43	0	0	1	1	0	1	1	1	1	1	0	0	0	0	0	1	3.2	3	1	298		67	98	69	2	3	2.2	22	26	28	2148	2163	483	2236	49	78
467	1	1	1	1	0	90	45	150	1	2		0	0	1	0	0	0	0	0	0	0	0	0	0	0	0	0		3	0														2236	478	65	39	1432
468	0	5	1	1	1	65	80	159	1	2	66	0	0	1	1	0	1	1	0	1	1	0	0	1	0	0	0	1.1	3	1	240		90	81	74	2.4	2.7	3.1	12	28	18	2104	1829	1092	772	53	24
469	2	4	2	1	1	68	51	155	2	1		1	0	0	0	0	1	1	0	0	0	0	0	1	0	0	0	2	3	1	180		70	83	83	1.2	2.3	2.2	20	19	16	2499	2719	562	643	81	4.8
470	2	5	2	1	0	72	60	147	2	1	26	1	0	1	1	0	0	0	1	1	0	0	0	1	0	0	0	0.8	3	0	285		90	106	97	2	2.1	2.8	17	22	21	3982	2718	329	452	62	32
471	0	4	1	1	0	63	52	153	2	1	72	1	1	1	1	0	1	0	1	1	1	0	0	0	0	0	1		3	1	210		70	94	69	1.8	1.9	2.4	17	18	19	3377	2138	777	2217	65	43
472	2	4	2	1	0	74	43	160	2	2		0	1	0	0	0	1	0	1	1	1	0	0	0	0	0	0		3	1	200		76	103	71	2.7	2.3	2.5	24	17	16	3193	2158	388	284	39	4
473	0	4	2	1	0	74	63	156	2	2		1	1	0	0	0	1	1	1	1	1	0	0	0	1	0	0	1.6	2	1	130		87	68	70	1.8	2.2	2.3	19	18	20	2807	2136	1030	1154	99	33
474	0	3	1	1	1	72	53	167	2	2	57	1	1	0	1	0	1	1	0	1	1	0	0	1	0	0	0	1.5	3	0	210		67	73	81	1.7	1.7	2.6	12	22	15	3075	2157	206	156	37	28
475	2	5	2	1	0	68	45	150	3	2	42	0	0	0	1	0	1	1	0	1	0	0	0	1	0	0	0	1.1	3	1	180		90	89	77	1.6	2.5	2.2	11	15	15	3259	2428	192	280	40	17
476	2	2	2	1	1	71	54.5	171	2	2	48	1	1	1	1	0	1	0	1	1	1	0	0	1	0	0	0	1	3	1	180		67	86	95	2.2	1.3	2	21	19	20	4438	3615	491	280	53	19
477	1	5	1	1	1	81	54	154	2	2	27	0	0	1	1	0	1	1	0	0	0	0	0	1	0	0	0	1.3	3	1	390		67	73	70	1.5	2.1	2.2	15	22	12	2283	2935	335	383	21	16
478	2	5	2	2	0	57	48	146	3	2	70	1	0	1	1	0	1	1	0	1	0	0	0	1	0	0	0	0.6	3	0	265		90	76	80	2.5	2.8	3.2	15	16	14	2365	1813	394	468	44	23
479	0	6	2	1	0	59	52	149	4	2	24	1	0	1	1	0	0	1	1	1	1	0	0	1	0	0	0	1	3	0	270		67	86	92	2.1	1.8	2.4	14	20	17	3898	2857	1019	924	68	36
480	1	2	1	1	1	48	55	162	1	2	60	1	1	0	1	0	1	0	0	0	0	0	0	1	0	0	0	0.8	2	0	300		67	93	73									24	30	21	17
481	0	4	4	1	1	72	65	156	2	2	44.7	0	0	1	1	0	1	1	1	1	1	0	0	0	1	0	0	2.9	3	0	300		67	101	83	2.6	3	2.7	20	23	18	2440	2367	653	478	66	37
482	1	2	1	1	1	52	61	163	1	2	55	1	0	1	1	0	1	1	0	1	0	0	0	1	0	0	0	0.8	2	0			80											88	68	17	14
483	0	1	2	1	1	81	72	161	2	2	63	1	0	1	1	0	1	1	0	1	1	1	0	0	0	0	0	1.4	1	1	150		67	80	95									788	1320	44	45
484	2	4	2	1	0	61	57	151	1	2	67	0	1	1	1	1	1	1	0	1	1	0	0	1	0	0	0	0.7	3	1	240		67	80	88	2.1	2.2	2.3	19	18	18	2115	2847	145.4	89	57	33
485	2	4	2	1	1	69	38.5	145	1	2	43	0	1	0	1	0	0	1	0	0	1	0	0	0	0	0	0		3	0														430.4	348.4	74	35
486	0	3	1	1	1	70	60		2	1		0	0	0	1	0	1	1	0	1	1	0	0	1	0	0	0		3	0	180		70	71	75	2.3	2.1	2.1	27	20	17	2234	2504	1161	954	68	21
487	0	6	4	1	1	61	83	168	3	2	56	0	0	0	1	0	0	1	1	1	1	0	0	1	0	0	0	0.9	3	1	320		80	80	90				12	25				462.1	326.2	73	32
488	1	4	1	1	1	61	74	163	1	1	45	1	0	0	1	1	1	1	1	1	1	0	0	1	0	0	0	1.3	3	0	210		87	69	80	2.4	1.8	3.2	16	14	20	2871	2123	193.5	377.5	19	35
489	1	2	1	1	1	68	86	167	3	2	71	1	0	1	1	0	1	1	1	1	1	0	0	0	1	0	0	1.9	3	1	180		53	83	76	2.6	1.7	2.5	23	15	17	2700	2160	78	263.1	26	13
490	2	6	2	1	1	61	71.5	168	2	2	58	0	0	0	0	0	0	0	1	1	0	0	0	1	0	0	0	1.4	3	1	260		67	102	76	1.9	2.4	2.1	13	31	19	2814	2853	542.7	788.5	59	15
491	2	5	2	1	1	57	70	170	3	1		1	1	0	1	0	1	1	1	1	1	0	0	0	1	0	0	6	3	1	254		88	88	100	3	3.2	2.9	21	22	23	1895	1605	660	554	5	47
492	0	5	4	1	0	77	46	139	3	1	77	0	1	0	1	0	1	0	0	1	1	1	0	1	0	0	0	1.3	3	0	300		67	79	65	1.9	2	2	19	22	15	3094	2677	2070	1453	84	47
493	2	2	2	1	1	51	64.5	165	2	2	50	1	0	1	1	1	1	1	0	1	1	0	0	1	0	0	0	1.3	2	1	205		91	91	83	2.8	2.2	2.8	16	16	16	2515	2887	152.5	216.3	46	25
494	2	5	2	1	1	55	71	171	1	2		1	1	0	0	1	1	1	0	1	1	0	0	1	0	0	0	0.9	3	1	210		67	67	78	2.5	2.8	2.6	20	17	12	1639	2583	286.2	171.4	59	34
495	2	4	2	1	0	59	56	155	2	2	69	1	0	1	1	1	1	1	1	1	1	0	0	1	0	0	0		3	1	225		67	78	62	1.9	2.4	2.1	15	14	14	2482	2454	265	139	96	27
496	0	4	4	2	0	71	49	152	3	2	73	1	0	0	1	1	1	1	0	1	1	0	0	1	0	0	0	0.8	3	0	330		77	80	89	2.1	1.7	1.9	16	17	16	3081	1847	1097	702	23	19	119
497	2	4	2	3	1	75	54	160	3	1		1	0	0	1	0	1	1	0	1	1	0	0	1	0	0	0	1.4	3	1	190		53	81	64	2.1	1.6	2.5	13	16	23	2787	1605	557.7	533.9	69	31
498	1	2	1	2	0	80	83.5	149	2	1	48	1	1	0	1	0	1	1	1	0	1	0	0	1	0	0	0	0.7	3	0	260		84	100	84	1.3	2.4	2.1	28	18	16	3500	2894	59.1	204.2	20	19
499	0	6	4	1	1	67	55	158	1	1	69	1	0	1	1	0	1	1	0	0	0	0	0	1	0	0	0	1.2	3	1	300		65	73	69	1.8	2.3	2.4	18	16	9	1831	2655	858.4	475.4	71	28
500	1	4	1	1	1	57	88	167	2	2	59	1	0	0	1	1	1	1	1	0	0	0	0	1	0	0	0	0.9	3	1	240		53	65	70	1.8	1.9	2	12					858.4	277.3
501	0	6	4	1	1	82	66.5	150	2	2	66.4	1	0	1	1	0	1	1	0	1	0	1	0	1	0	0	0	1.2	2	1	227	89	85	87	65	2.6	2.9	1.4	24	24	21	1293	3294	622.7	383.2	68	26	663	1010
502	0	3	1	1	1	64	52.5	159	3	3	63.2	1	0	1	1	0	1	1	1	1	1	0	0	1	0	0	0	1	3	1	240	139	82	110	82	2.4	1.4	2.2	19	17	24	2245	2223	729	317	60	29	483	876
503	1	3	1	1	1	70	57.5	161	2	1	57.9	1	1	1	1	0	1	1	1	1	1	0	0	0	1	0	0	1.2	2	1	330		70	84	92	1.1	1.3	2.5	11	13	10	4593	4254	209.5	278.7	26	22	207	425
504	2	5	1	1	1	72	66	168	2	1	42	1	1	1	1	0	1	0	1	1	1	0	0	1	0	0	0	0.8	3	1	275	80	106	92	97	1.8	3.3	2.5	24	17	23	3828	2329	411.5	444.2	48	30		198
505	2	3	2	1	0	61	72.2	157	2	1	32	1	0	1	1	0	1	1	1	1	1	0	0	1	0	0	0	0.9	3	0	190	44	106	102	80	2	2.1	2.2	20	16	12			387.3	206.7	36	10	277	296
506	2	4	2	1	1	67	43	150	1	1	34	1	1	0	1	0	1	1	1	1	0	0	0	1	0	0	0	1	3	1	200	69	66	79	71	1.5	2.9	2.4	16	15	14	2150	2712	790.1	320.4	64	28	335	1064
507	2	3	4	1	0	68	60	157	2	2	33	0	0	0	1	0	1	1	1	1	1	0	1	1	0	0	0	1	3	1	180	53	113	82	74	1.9	1.6	2	13	16	17	3162	2480	262	168.7	42	11	298	152
508	2	4	2	1	1	56	61	164.5	1	1	72	1	0	1	1	0	1	1	0	1	1	0	0	1	0	0	0	1	3	1	150	49	86	83	78	1.9	2.8	2.9	18	20	14	2525	2150	166	224.9	24	18	156	581
509	1	3	1	1	1	58	70	165	2	2	58	1	1	1	1	0	1	0	0	1	1	0	0	1	0	0	0	2.3	3	1	210		80	92	73	2.2	1.8	2.5	15	16	12	3625	2185	155.5	201.1	20	17	148	308
510	1	3	1	1	1	63	69.5	166	1	1	55	1	1	0	1	0	1	0	0	1	0	0	0	1	0	0	0	1.1	2	1	180		89	105	90	1.9	2.1	2.9	13	14	12	3049	2353	220	375.5	21	22	226	754
511	0	3	4	1	1	74	52.5	156	1	2	43	0	1	1	1	0	1	1	0	0	0	0	0	1	0	0	0	0.7	2	1	180	66	120	74	88	3.5	2.1	2.3	20	14	12	2502	2982	1011	528.7	62	25	428	691
512	0	3	4	1	0	59	67	169	1	2	66	1	1	1	1	1	1	1	0	1	1	0	0	1	0	0	0	0.8	3	1	330	123	82	91	82	2	2.5	3.2	20	24	20	1541	1866	2308	862.7	75	36	862	697
513	1	4	1	1	1	63	55.5	162	2	1	67	1	0	1	1	1	1	1	0	1	0	0	1	1	0	0	0	1.1	3	1	210		90	97	81	2.8	3.1	2.6	15	26	16	1489	2379	86.7	123.5	55	32	159	1312
514	0	4	4	1	1	71	63.5	160	3	1	61.2	1	1	1	1	1	1	1	0	0	0	0	0	0	1	0	0	1.4	3	1	150	74	99	92	84	2.5	1.6	2.1	19	24	19	4489	2736	819.5	731.8	68	25	556	304
515	1	4	1	1	1	59	64	162	1	1	63	1	1	0	1	1	1	1	1	1	1	0	0	1	0	0	0	1	3	1	330		96	92	78	1.8	1.7	2.7	14	26	24	2086	2968	176.7	317.7	20	14	193	405
516	0	2	5	1	1	77	51	151	1	1	57	1	1	1	1	1	1	1	0	1	1	1	1	1	0	0	0	0.9	2	1	270	105	93	76	64	3.1	2	2.9	15	24	20	2765	1581	656.3	305	47	26	364	700
517	2	5	2	1	0	54	57	153	2	1	56	1	1	1	1	1	1	1	1	1	1	0	0	1	0	0	0	1	3	0	180	58	80	85	98	2.2	2.4	2.2	18	19	16	2828	3245	445.1	337.4	60	19	254	356
518	2	4	2	1	1	65	52	160	3	2	38	1	0	1	1	0	0	1	1	1	1	0	0	0	1	0	0	1.3	3	0	240	100	93	99	65	1.5	2.3	2.7	18	23	13	3901	2000	1455	757	74	41	645	593
519	0	6	4	1	0	57	52	145	1	1	59.2	1	1	0	1	0	1	1	1	1	1	0	1	0	1	0	0	1.2	3	0	300	98	80	90	74	1.2	1.6	2	13	16	18	3339	2439	989	1387	74	42	587	474
520	2	3	1	1	1	63	57	160	2	1	48	1	0	1	1	0	1	1	0	1	1	0	1	1	0	0	0	1.4	2	0	270	51	93	96	81	2	2	2.3	21	23	17	2424	3617	283.9	234.1	18	45		1204
521	1	5	1	1	0	74	44	150	2	1	74	1	0	0	1	1	1	0	1	1	1	0	0	1	0	0	0	1.2	3	0	255		73	74	84	1.9	2.5	2.6	18	27	21	2132	2311	279.8	374.2	26	24	219	516
522	2	7	2	1	1	65	59.6	159	1	1	50	1	0	1	1	1	1	1	1	1	1	0	0	1	0	0	0	0.9	3	1	252	72	66	105	99	2.2	2.2	2.6	19	24	16	3382	1600	875	545.5	71	44	503	987
523	2	6	2	1	1	64	70.3		2	2	71.1	1	1	1	1	0	1	0	1	1	1	0	0	1	0	0	0	1.1	3	0	240	66	90	92	72	2.6	2.9	2.1	17	16	14	1804	2170	634	474.4	72	49	293	751
524	1	4	1	1	1	66	61	166	2	2	50.3	0	1	0	1	0	1	1	0	1	1	0	0	1	0	0	0		3	0	300		100	99	79	3.5	3.7	3.6	22	24	17	1856	1302	186	181.4	28	27	210	646
525	2	5	2	1	1	70	73	177	3	1		1	0	0	1	0	1	1	1	1	1	0	1	0	1	0	0	2.5	3	0	180	62	80	92	94	1.8	1.6	2.3	10	17	16	4401	2941	386.7	3010	54	37	310	6941.8
526	0	4	3	1	0	65	50	149	2	2	73	1	0	0	0	0	1	0	0	0	0	0	0	1	0	0	0	0.9	3	0	330	113	83	104	77	1.6	1.7	1.9	16	20	12	3448	2949	645.6	409.8	9	29	519	697
527	1	5	1	2	1	61	61	168	2	1	51	0	1	1	0	0	1	1	0	1	1	0	0	1	0	0	0	1.4	3	1	270		76	86	62	1.6	2	1.9	12	18	14	2655	2254	306.4	176.4	18	14	144	468
528	1	2	1	1	0	85	47	147	2	2	30	1	1	1	1	0	1	1	0	1	1	0	0	1	0	0	0	0.7	3	1	150		76	81	85	2.2	2.3	3.1	20	22	24	3585	2794	404.7	423.6	19	12	79	136
529	0	4	4	1	1	46	78	168	2	1	36.5	1	1	0	1	0	1	1	0	1	1	0	1	0	1	0	0	1.2	3	0	240	79	76	83	84	1.9	3	2.3	17	19	20	1947	2672	595.3	294.6	66	64	470	741
530	1	4	1	1	0	58	54	146	2	3	70	1	0	1	1	0	1	1	0	1	1	0	1	1	0	0	0	0.8	3	0	240		100	51	68	2.2	1.8	3.4	19	25	15	4272	2167	389.1	343	28	18	179	379
531	0	4	2	1	1	46	69	180	2	2	47	1	1	1	1	0	0	1	0	1	1	0	0	1	0	0	0	0.7	3	0	150	74	76	80	95	1.9	2.3	2.5	27	21	28	2528	2613	299.7	596	90	459	299	912
532	1	3	1	1	0	65	62	145.5	2	2		0	1	1	1	0	1	1	0	1	1	0	0	1	0	0	0	0.9	3	0	150		76	107	82	2.1	2.3	2.6	22	18	13	3184	2488	77.4	129.1	1.9	15	85	232
533	1	6	1	1	0	5	67	155	2	2	77	0	1	0	1	1	1	1	1	1	0	0	0	1	0	0	0	0.7	3	0	270		80	61	80	2.1	2.4	2.1	15	17	14	2518	2560	181.4	330.3	6.7	36	149	315
534	2	5	2	1	1	56	67.5	161	3	2	75.5	0	0	1	1	1	1	1	1	1	1	0	0	0	1	0	0		3	0	330	57	96	71	89	1.8	2.3	2.5	20	18	17	2462	3033	599	1260	62	64	359	717
535	1	4	1	1	0	60	52	157	3	2	56	1	0	1	1	0	1	1	1	1	1	0	0	1	0	0	0	1	2	0	200		86	74	84	1.3	1.8	3	20	17	14	2642	1625	93.1	115.9	24	16	146	276
536	0	3	4	1	1	59	63	156	2	2	63	1	1	0	1	0	1	1	1	1	1	0	0	1	0	0	0	1.1	2	0	180	50	77	85	77	2.1	2	1.9						161	221.7	43	19	371	444
537	2	3	2	1	0	67	55	152	3	3	40.6	1	1	1	1	0	1	0	1	1	1	0	0	1	0	0	0	0.8	2	0	180	46	80	107	74	1.5	1.8	2.7	21	30	22	2321	2144	465.3	439.6	74	714	239	430
538	0	4	1	2	0	64	76	175	2	2	37	0	0	0	0	0	0	0	0	1	0	0	0	0	0	0	1	6.46	3	0	270	60	83	82	69	1.5	2.1	2.6	30	31	28	1965	1587	378.2	1043	13.3	14	433	386
539	1	1	3	1	1	56	70	162	2	2	54	1	0	1	1	0	1	1	0	0	0	0	0	1	0	0	0	1.2	1	0	150		80	90	82	1.8	1.9	2						19.4	26.6	19	32	128	244
540	1	4	1	1	1	65	62	162	3	2	40	1	1	1	1	0	1	1	0	1	1	0	0	1	0	0	0	1	3	1	210		83	76	86	1.8	1.7	1.8	14	22	18	3525	2199	197.8	177	32	30	450	672
541	1	3	1	1	1	65	54	166	2	2	57.7	1	0	1	1	0	1	1	1	1	1	0	0	0	0	0	1	1.9	3	0	180		76	70	77	2.4	2.7	3.3	21	15	12	1677	1920	154.6	468.1	32	27	310	691
542	0	4	3	1	1	62	69.5	165	2	1	50	1	1	0	1	0	1	1	1	1	1	0	0	0	1	0	0	1.8	3	0	375	130	90	104	83	2	2	2.4	18	18	20	3437	2083	742	476.8	72	20	505	601
543	2	3	1	1	1	59	91	165	2	1	35.1	1	0	0	1	0	1	1	1	1	1	0	1	1	0	0	0	0.8	3	0	300		86	64	75	2	2.1	2.7	37	35	31	2629	1460	279.9	205.5	36	9	306	460
544	0	4	3	1	1	71	68	163	2	1	57	1	0	1	1	0	1	1	1	1	0	0	0	1	0	0	0	1	3	0	345	127	80	85	88	1.6	1.6	1.8	12	27	19	4297	2914	623.7	335.1	59	49	604	399
545	2	4	2	1	1	67	54.5	160	2	1		1	1	1	1	0	1	1	1	1	1	0	0	0	0	0	1	3.2	3	0	180		76	85	85	2.7	3	2.8	27					521.2	1123	125	71	268	346
546	1	5	1	1	1	52	98.5	170	3	1		1	0	1	1	0	1	1	0	1	1	0	0	1	0	0	0	1	2	0	330		110	95	82	2.7	2.2	2.2	18	22	20	1537	2332	236.7	168.4	29	32	230	879
547	0	1	1	1	1	64	93	170	2	2	62.5	1	1	0	1	0	1	1	1	1	1	0	1	1	0	0	0	1	2	0	385	112	110	124	72	2.1	2	2	14					306	132.6	65	29	836	1112
548	0	4	3	1	0	58	65	155	2	2	48	1	1	1	1	0	1	1	0	1	1	0	0	1	0	0	0	0.9	3	0	330	126	80	119	72	2.5	1.8	2.7	19	18	15	4100	1920	1073	304.5	76	20	653	452
549	0	5	3	2	1	62	82	171	2	2		1	0	0	1	1	1	1	1	1	1	0	0	0	0	0	1	11.2	3	0	320		80	71	75	3.2	3.5	3.3	40	30	34	1043	789	1174	1752	149	62	767	450
550	0	3	5	1	1	67	66	166	2	2		1	0	1	1	1	0	0	1	1	1	0	0	0	1	0	0	1.6	3	0	345	119	92	92	110	3.1	2.6	1.8	22	23	23	2753	3425	838.1	2018	106	59	573	1083
551	0	3	2	1	1	61	49	158	2	2	66	1	1	1	1	1	1	1	0	1	1	0	0	1	0	0	0	1	3	0	405	147	96	81	96	2.1	1.9	3.2	17	17	17	2198	2703	1422	359.6	61	37	325	866
552	0	3	1	1	0	68	81.6		2	1		0	0	0	0	0	0	0	0	1	1	0	0	1	0	0	0	0.81	3	0	240	34	90	89	69	1.6	2	2	21	22	17	3489	2566	167.5	306	37	18	182	284
553	2	4	2	1	1	66	65	165	2	1		1	0	0	1	0	0	0	1	1	0	0	0	1	0	0	0	1.1	3	0	190		73	99	64	2	2.3	2.9	25	32	17	2773	1884	703.9	552	78	54	274
554	0	4	1	1	0	54	63	146	2	1	50	0	1	0	1	0	1	1	1	1	1	0	0	1	0	0	0	0.8	3	0	240		83	110	77	1.2	1.8	1.8	31	22	22	3855	2528	147.1	125.4	32	26	236	613
555	0	5	3	1	1	60	72	172	2	1	53	1	1	0	1	0	1	0	1	1	1	0	0	1	0	0	0	0.8	3	0	435	181	80	114	74	1.6	2.4	2.6	17	18	24	2345	2498	794.2	315.8	51	33		454
556	2	5	1	2	0	62	59	156	2	1	53	1	1	1	1	0	1	1	0	1	1	0	0	1	0	0	0	1	2	1	365	75	83	64	75	1.9	1.8	1.6	24	27	19	2796	2144	494.6	378.2	38	30		834
557	0	5	3	1	0	57	62	152	2	1	50	1	0	1	1	0	1	1	0	1	1	0	0	1	0	0	0	0.9	3	0	210	154	90	86	83	1.9	2	1.4	21	20	16	2942	3565	898.7	484.4	95	54	588	1084
558	1	3	1	1	1	66	72.2	165	1	2	54	1	1	0	0	0	0	1	0	1	1	0	1	1	0	0	0	0.7	3	0	240		80	88	85	1.7	1.8	1.8	16	23	25	3074	2625	153.7	174.3	28	27	182	739
559	0	3	3	1	0	59	61	148	1	2	47	1	1	1	1	1	1	1	0	1	1	0	0	1	0	0	0	0.6	2	0	330	118	86	92	88	2.9	2.2	2.4	11					473.4	439.7	72	52	441	513
560	1	4	1	1	1	66	56.5	168	2	2	54.9	1	0	1	1	1	1	0	1	1	1	0	0	1	0	0	0	0.9	3	0	240		76	59	78	1.8	2.1	2.2	16	17	16			265.9	255.8	34	35	208	1188
561	0	4	3	1	0	72	51	150	3	2	70	1	1	1	1	1	1	1	1	1	0	1	0	1	0	0	0	0.7	3	0	375	151	83	100	75	2.1	2.2	2.7	19	23	19	1378	1887	962.6	230.5	76	31	573	310
562	1	3	1	1	0	92	43	140	2	1	58.7	1	0	1	1	0	1	1	0	1	1	0	0	1	0	0	0	1.1	3	1	190		100	102	75	1.5	1.5	1.9	18	24	16	2126	3219	125.2	244.1	36	19	113	209
563	1	6	1	1	1	56	72	170	2	1	48	1	1	0	1	1	1	1	0	1	1	0	0	1	0	0	0	1	3	0	300		73	86	73	2.5	3.6	3.1	20	21	23	1695	2210	163.9	160.6	23	22	119	636
564	0	5	3	1	1	58	52	152	2	1	30	1	1	1	1	0	1	1	0	0	0	0	0	1	0	0	0	0.9	3	0	490	155	90	97	77	3.3	2.7	4	20	22	21	2227	1403	1680	660.2	99	52	701	982
565	2	4	2	1	0	64	49.5	145.5	2	1	58.2	0	1	1	1	0	1	1	1	0	0	0	0	1	0	0	0	0.8	3	0	300	56	80	92	72	2.3	2.5	3.6	14	17	11	2163	1470	370.9	230.6	87	27	352	358
566	0	4	4	2	0	58	56.5	160	2	1		1	0	1	1	1	1	1	0	1	1	0	0	1	0	0	0	1	3	0	270	87	90	103	91	1.2	1.6	2.7	14	20	17	3192	2106	494.6	661.1	69	31	248	744
567	0	4	3	1	0	71	41	154	2	2	61.2	0	1	0	1	0	1	1	0	1	1	0	0	1	0	0	0	0.7	3	0	360		80	93	81	1.8	1.9	2.1	13	12	11	2999	3072	354.4	319	36	17	171	216
568	1	4	1	1	1	63	74	160	2	2	52	1	1	1	1	1	1	0	1	1	1	0	0	1	0	0	0	0.9	3	0	205		73	101	87	3.2	2.8	2.4	18	24	17	1270	2520	160.1	366.4	31	35	242	382
569	2	4	2	1	1	59	60	165	2	2	63.3	1	0	0	1	0	1	0	1	0	1	0	0	1	0	0	0	1	3	1	240	63	63	84	75	2	2.6	2.4	14	20	15	2012	2418	341.4	241.5	26	24	323	369
570	2	6	2	1	0	60	56.6	147.5	2	1	72.9	1	0	1	1	1	1	0	0	1	1	0	0	1	0	0	0	0.8	3	0	240	67	103	64	75	2	3.9	2	16	22	13	2304	3137	730.6	483.8	83	38	656	775
571	0	3	1	1	0	78	41	145	2	1	64.4	1	0	0	1	1	1	1	0	1	1	0	0	1	0	0	0	0.9	3	0	280	14	73	69	84	2.2	1.7	2.5	25	22	18	2544	3673	483.9	482.8	51	25	268	227
572	0	6	4	5	1	63	58	155	3	1	26.1	1	0	1	1	0	1	1	0	1	1	0	0	1	0	0	0	1.8	3	0	470	208	66	71	76	1.5	1.9	2.6	38	24	23	2599	2117	3490	2798	48	89	816	360
573	2	3	2	21	1	81	59.8	165	3	2	40.6	1	0	1	1	0	1	1	0	1	0	1	0	0	0	0	1	5.4	3	0	280	67	73	85	90	1.3	1.6	1.8	9					504.2	1711	61	32	349	376
574	1	5	1	1	1	57	57	157	1	2	62.2	1	0	1	1	0	1	0	1	1	1	0	0	1	0	0	0	0.7	3	0	285		76	42	79	1.8	3	3.3	12	15	11	2303	1417	93.2	100.7	28	12	196	472
575	0	4	3	1	0	67	63.5	158	2	1	66.7	1	1	1	1	0	1	1	1	1	0	0	0	1	0	0	0	1.1	3	0	295	100	90	85	83	2.2	2.2	2.8	21	22	19	3032	2008	835.9	568.3	57	16	490	373
576	2	6	2	1	1	51	72	170	2	1	60	1	1	1	1	0	1	1	0	1	0	0	0	1	0	0	0	1.1	3	0	330	69	100	110	82	2	2.7	2	18	17	20	2427	2914	455	212.9	29	23	400	1218
577	0	3	1	1	1	69	66	156	1	2		0	0	0	0	0	0	0	0	1	1	0	0	1	0	0	0		2	0	210	45	70	74	80	2	1.9	2.6	16	24	14	2745	2063	244.9	203.4	30	18	286	458
578	2	4	2	1	1	56	52.8	165	2	2		0	0	0	1	0	1	1	1	1	1	0	0	1	0	0	0		3	0	220	45	80	93	79	2.4	3.2	2.3	21	22	16	1994	2671	257.9	232.8	73	45	202	560
579	1	2	1	1	0	46	63.5	156	2	1	65.4	1	0	1	1	0	1	1	0	1	0	0	0	1	0	0	0	0.6	1	0	210		73	73	73									79	55	18	14	93	231
580	0	3	3	2	1	55	63.8	171	2	1	46.4	1	1	1	0	0	1	1	1	1	1	0	0	0	0	0	1	6.8	2	0	545	160	70	72	77									1549	3357	90	13	592	660
581	2	4	2	1	1	51	74	168	2	2	45.1	1	1	1	1	0	1	1	0	1	0	0	0	1	0	0	0	1.5	3	0	271	61	73	113	88	2.4	3.3	2	19	18	20	3877	2952	825.5	1152	64	43	356	919
582	0	5	1	1	1	61	71.5	168	2	2	45	1	1	1	1	0	1	1	0	0	0	0	0	1	0	0	0	1.2	3	0	335	118	96	68	86	3	3.1	2.2	12	20	12	2140	2781	1222	469.2	110	47	672	907
583	0	4	1	1	1	61	70	165	2	2	60.5	1	1	0	1	0	1	1	0	1	1	0	0	1	0	0	0	1.1	3	0	325	118	83	89	65	2.5	2.1	2.7	17	16	18	2628	1859	790	384.8	70	31		711
584	0	5	3	1	1	67	97	175	2	1	57	1	0	1	1	1	1	1	1	1	1	0	0	1	0	0	0	1.2	3	0	440	152	83	67	87	1.7	2.4	2.4	18	27	19	3334	2049	1070	565.3	78	27	590	637
585	1	4	1	1	0	63	64	155	2	1	74.6	1	1	1	1	0	1	1	1	1	1	0	0	1	0	0	0	1.2	3	0	200	432	76	77	95	2.7	2	2.7	15	20	14	2435	2584	188.5	165.6	46	12	131	147
586	2	4	1	2	1	64	44	160	2	1	41.5	1	0	1	1	0	0	1	0	1	0	0	0	0	0	1	0	2.4	3	0	285	76	76	122	69	2	1.8	1.9	14					727.3	720.8	64	39	364	334
587	0	6	3	1	0	66	58	152	2	1	57.3	1	0	0	0	0	1	1	1	1	1	0	0	1	0	0	0	1.2	3	0	345	159	56	48	72	1.7	2.6	1.8	13	22	26	2510	3995	1399	551.7	59	18	422	395
588	0	6	3	1	0	76	59	155	3	2	55.9	1	0	1	0	0	1	1	1	1	1	0	0	1	0	0	0	1.3	3	0	270		70	90	95	1.8	1.9	2.1	20					1416	460.3	68	18	656	414
589	2	6	2	1	1	58	52	163	1	2	28.8	0	1	1	1	0	1	1	0	0	0	0	0	1	0	0	0	1.2	3	0	225	68	70	93	68	2.3	1.8	2.3	17	22	15	3804	1982	765	221.5	100	50	350	631
590	0	3	4	1	1	53	59	153	2	2	61.1	1	0	1	1	0	1	1	1	1	1	0	1	0	0	1	0	3.3	3	0	240	57	66	87	84	3	3.1	3.7	24	20	24	1321	1770	491.3	446.5	66	29	276	228
591	0	4	5	1	1	51	63.5	168	2	2	48.6	1	0	0	1	0	1	1	1	1	1	0	0	1	0	0	0	1	3	0	360	85	83	80	82	2.4	2.7	2.6	6	19	13	2254	2949	484.6	179.4	47	29	271	553
592	0	5	3	5	1	75	66	170	2	4	60	1	0	1	0	0	1	0	0	1	0	0	0	0	1	0	0	2	3	1	405	248	93	83	85	2.1	2.8	2.8	20	22	19	2587	2824	1762	1773	130	43	796	1029
593	2	4	2	1	1	75	55	164.5	1	1	45.8	0	0	1	1	0	0	1	0	0	1	0	0	1	0	0	0	1	3	1	320	59	80	71	84	2.2	3	3.2	15	17	18	2157	2101	402.8	1114	77	99	250	1519
594	0	4	3	2	1	62	64	160	2	1	66.1	1	0	1	0	0	1	1	0	1	1	0	0	1	0	0	0	0.9	3	0	320	103	80	82	71	1.7	3.7	3.2	21	22	24	1317	1915	716.5	345.8	61	34	402	743
595	0	4	1	1	1	60	77	169	2	1	75	1	0	1	0	0	1	1	0	0	0	0	0	1	0	0	0	0.9	3	0	180		86	116	82	3	2	2.4	23	17	22	2753	3157	293.5	265	62	39	335	552
596	0	6	3	2	0	63			2	1	75	1	0	1	0	0	1	1	0	0	0	0	0	0	0	0	0	0.9	3	0	180		86	116	82	3	2	2.4	20	21	15	2753	3157	1174	517.8	63	34	428	696
597	2	4	2	1	1	60	79	178	2	2		1	1	0	1	1	0	1	0	0	1	0	0	1	0	0	0		3	0	240	66	85	63	77	2.4	2.4	2.3		11	18	1648	2276	465.8	423.3	65	23		404
598	0	6	3	3	1	73			2	2	36.6	1	0	0	1	0	1	1	0	1	1	0	0	1	0	0	0	0.8	3	1	360	190	76	68	67	1.8	2.8	2.5	17	20	15	2783	2180	2152	2645	72	85	522	1479
599	2	4	2	1	0	78	42	154	2	2	52.3	1	1	1	1	0	0	0	0	1	1	0	0	1	0	0	0	0.7	3	0	180	57	76	110	94	1.5	2.6	1.7	16	18	10	2786	4718	433.3	580.3	38	9	188	433
600	0	2	5	1	1	59	64.5	169	2	2	41.4	0	0	0	1	1	1	1	1	1	0	0	0	1	0	0	0	1.2	3	0	360		76	76	76	1.4	2.8	2.6	23	24	36	1549	2704	2263	1605	130	95	769	1250
601	0	2	1	1	0	63	41.5	147	1	0	60	0	1	0	1	0	1	1	0	0	0	0	0	0	1	0	0	1.2	3	0	174	52	83	95	87	3.9	2.3	2.7	23	13	11	4087	3122	441	469	88	32		451
602	2	4	2	1	1	60	85	178	2	2	72	1	0	0	1	0	1	1	0	0	0	0	0	1	0	0	0	1.1	3	1	90		60	90	74	1.9	1.9	2.3	15	17	15	3025	2138	226	114	55	17	336	236
603	0	4	3	1	0	77	53	151	1	2	62	0	1	0	0	0	1	1	0	1	0	0	0	0	0	1	0	1.6	3	0	360		60	73	79	1.7	1.8	2.4	25	18	20	2920	2983	1723	1427	62	39	580
604	2	4	2	1	1	67	56.5	154	2	1	45	1	0	1	0	0	1	1	1	1	1	0	0	0	1	0	0	1.8	3	0	300		100	108	70	2.2	2.2	2.3	18	20	20	2280	1703	758	1089	89	39	375	1006
605	1	4	1	1	1	63	76.5	157	2	3	48	1	1	1	1	0	1	1	0	1	0	0	0	1	0	0	0	1.2	3	0	270		80	78	75	1.8	1.7	2.5	20	20	20	3571	1828	106	180	30	68	256	1465
606	0	3	4	1	1	61	64	155.5	2	2	54	1	0	1	0	0	1	1	1	1	1	0	0	1	0	0	0	0.8	3	0	560		80	100	84	2.6	2.2	3.1	20	23	16	2232	1730	225	172	87	24		442
607	2	3	2	1	1	63	60	167	2	2	59	1	1	1	1	0	1	1	1	1	0	1	0	1	0	0	0	0.9	3	1	360	64	70	114	96	1.7	3.3	3	20	27	17	2445	2732	904	656	80	38		773
608	0	4	1	1	1	61	59	162	2	2	44	1	0	0	1	0	1	1	0	0	0	0	0	1	0	0	0	1.2	2	1	210	129	70	84	81	2.8	2.7	2.7	20	22	17	1654	1744	1590	781	102	54	552	1675
609	0	6	3	1	0	61	61.5	151	2	3	63	1	1	0	0	0	1	1	1	1	1	0	0	1	0	0	0	0.6	3	0	330	134	80	71	90	2.2	2.8	2.2	10	15	15	2407	2343	478	302	71	38	422	475
610	0	4	3	1	1	58	81	165	2	3	60	1	1	0	0	0	1	1	1	1	1	0	0	1	0	0	0	1	3	1	360	148	65	90	69	1.8	1.8	2.8	20	24	21	1640	2037	879	219	63	24	404	663
611	0	6	2	2	1	72	52	170	4	4	63	1	1	0	0	1	1	1	1	1	1	0	0	1	0	0	0	0.8	3	1	240	96	80			2.5	1.8	2	21					235	837	82	51	188
612	0	5	1	1	1	63	68	160	2	2	45	1	1	0	0	0	1	1	1	1	1	0	0	1	0	0	0	1.06	3	1	210	129	70	85	75	1.6	1.9	2.3	18	18	19	2812	2569
613	0	4	3	1	1	52	61	165	2	2	57	1	1	1	1	0	1	1	1	1	0	0	0	0	1	0	0	1.5	3	0	345	106	70	83	73	2	2.2	2.6	17	18	15	2800	1965	890	1182	97	56	541	1048
614	0	4	4	1	0	67	45	152	2	4	55	1	1	1	1	0	1	1	1	1	0	0	0	1	0	0	0	0.7	3	0	270	59	70	77	69	2.4	2.2	2.9	15	11	14	3119	1658	403	268	56	28	286	280
615	1	4	1	1	1	53	69.5	167	1	2	57	1	1	1	1	1	1	1	0	1	0	0	0	1	0	0	0	1.1	3	0	240		80	67	88	2	1.7	2.6	19	15	13	2298	2403	128	183	36	44	315	1448
616	0	3	5	1	0	63	58	157	4	2	44	0	1	0	1	0	0	1	1	1	0	0	0	1	0	0	0	0.7	3	1	165	60	80	98	90	2.7	2.3	2.4	18	13	13	3673	2782	546	225	87	138	506	499
617	0	6	4	1	1	76	45.5	160	2	2	58	1	1	1	0	0	1	1	0	1	1	0	0	0	0	1	0	2.5	3	0	270	91	70	95	92	1.8	1.9	2.8	16	14	16	3024	2432	626	445	22	19	290	194
618	0	4	3	1	1	67	52	156	1	0	65	1	1	0	1	0	1	1	1	1	1	0	0	0	1	0	0	1.7	3	1	270	98	100	90	90
619	0	4	3	1	1	65	51.5	156	1	2	63	1	1	0	1	0	1	1	0	1	1	0	0	0	1	0	0	1.35	3	1	300	113	70	77	85	1.8	1.9	2						36	19.7	2.6	3	86	87
620	2	3	2	1	0	80	55	145	4	0	45.9	1	1	1	1	0	1	1	0	1	0	1	0	1	0	0	0	0.6	3	0	180		70	66	65	1.5	1.7	1.6	15	14	15			57	47	3.1	1.4	35	44
621	2	6	2	1	0	65	55.5	156	2	2	58.6	1	0	0	1	0	1	0	1	1	1	0	0	0	1	0	0	1.1	3	1	240	87	70	80	65	1.8	2	1.9	15	19	18	3109	2875	735	54	45	17	398	358
622	0	4	5	1	0	68	63	162	4	4	56	1	1	0	1	0	1	1	0	1	0	0	0	1	0	0	0	0.9	3	1	240	163	60	90	67	2	1.9	2.7	19	16	23	3829	2806	850	413	64	31	451	880
623	0	5	3	1	1	64	65	158	1	2	66	0	0	1	0	0	1	0	0	1	1	0	0	1	0	0	0	0.9	2	1	480		65	80	70	2	2.1	3.3	20	20	20	2700	1378			25	63	1303	612
625	1	2	1	1	1	57	87	176	2	3	45	0	1	1	0	1	1	1	1	1	1	0	0	1	0	0	0	0.7	2	0	240		70	72	74	2.1	2.8	2.6	17	17	17	1750	2582			8	7.3	109	126
626	2	6	2	1	1	48	91	172	2	2	34	1	0	1	1	0	1	1	1	1	1	0	0	0	0	1	0	1.27	3	0	230	93	80	75	75	1.8	1.8	2.8	21	20	21	3074	2311			32	23	571	719
627	2	5	2	3	1	54	50	160	1	4	35	0	0	1	1	1	1	0	1	1	1	0	0	0	0	0	1	9.1	3	1	180	61	86	70	70	1.4	1.4	1.5	15	15	14	2508	2081	113	129	2.6	2.8	46	42
628	1	5	1	1	1	65	58.5	160	1	4		1	1	0	1	0	1	1	1	1	1	0	0	0	1	0	0	1.8	2	1	240		82	75	67	2	2.1	2.6	24	25	14	1021	1908	778	1380	64.4	44.4	544	686
629	1	2	2	1	1	50	78	160	2	3	66	1	0	0	0	1	1	0	0	1	0	0	0	1	0	0	0	1.3	2	0	180		75	70	70	1.8	1.8	2.9	24	25	18	2400	2560			11	19	255	404
630	2	3	2	1	1	54	79	168	1	2	45	1	0	0	1	0	1	1	0	1	1	0	0	0	1	0	0	1.4	2	1	180		80	70	80	2.4	2.5	2	19	23	21	1574	1776			8	7.3	109	126
631	0	3	3	2	1	47	62	156	3	3	48	1	1	0	1	0	1	1	1	1	1	0	0	1	0	0	0	1	3	0	420		82	65	81	2.2	3.3	2.8	13	33	25	1165	1750			62	22	551	1180
632	1	5	1	1	1	66	49	154	1	2	67	1	1	1	1	0	1	1	0	1	1	0	1	1	0	0	0	0.9	3	1	300		80	85	69	2.1	1.9	3.6	15	18	18	2265	2873			30	20	160	261
633	0	4	4	1	1	61	57	163	4	4	24	0	1	0	1	1	1	0	0	1	1	0	0	0	1	0	0	2.1	3	0	300	153	80	64	65	3.3	2.6	2.5	25	29	31	3583	1737	724	644	51.6	12.6	2520	1615
634	2	6	2	1	1	70	57	161	2	2	55	1	0	0	1	0	1	1	0	1	1	0	0	0	1	0	0	1.3	3	0	300		90	74	88	2	2.1	2.3	14	24	12	2264	2928	815	495	9.5	3.3
635	2	2	2	1	1	54	54	158	2	3	60	0	1	1	1	0	1	1	0	1	1	0	0	1	0	0	0	0.6	2	0	180		70	68	80	2.2	2.5	2.6	16	20	20	2154	2068	320		27.5	13	393
636	2	4	1	1	1	63	62	168	2	1	40	1	0	0	1	0	1	1	0	1	1	0	0	0	1	0	0	1.2	3	0	300		67	85	74	1.7	3	2.7	13	13	18	3907	2591	111	71	24	21	775	568
637	2	6	2	1	1	58	65	165	4	2	34	1	1	1	1	0	1	1	1	1	1	0	0	1	0	0	0	0.8	3	0	240	87	80	85	80	2.4	3.3	3	20	33	24	1378	1681	257	292	3	2.2
639	0	5	3	1	1	60	60	158.5	2	2	34	1	1	0	1	0	1	1	0	1	1	0	0	1	0	0	0	0.8	3	1	420	136	85	64	68	2.3	2.1	2.4	14	19	20	2087	1781	437	293	45	29	1016	551
640	1	3	1	1	1	89	50	156	3	3	24	1	0	1	1	0	1	1	0	1	1	0	0	1	0	0	0	1	2	1	240		70	90	75	2.2	2.6	3	13	15	26	2396	1793	89	63	4.7	4	357	367
641	1	2	1	1	1	70	53.5	157	3	2	52	0	0	1	1	0	1	1	0	1	1	0	0	0	1	0	0	1.6	2	1	300		60	63	85	1.8	1.6	1.8	17	16	11	2098	2008	75	103	9.3	9	132	114
642	0	6	3	1	1	60	65.5	160	2	3	56	0	1	1	1	0	1	1	0	1	1	0	0	1	0	0	0	1.1	3	0	420	157	80	98	85	2.8	1.5	2.5	20	17	21	3058	2044	82	80	1.5	1.9	63	66
643	0	5	3	1	0	68	62	153	3	3	32	1	0	1	1	0	1	1	0	1	1	0	0	0	1	0	0	2.3	3	0	300	164	82	90	85	1.7	2	2	20	29	16	2893	3673	875	704	76	39	620	530
644	0	2	2	1	1	72	49	160	4	3	67	1	1	0	1	0	1	1	0	1	1	0	0	0	1	0	0	2.3	2	0	120	97	80	80	76	2.7	2.2	2	14	17	17	2994	2551			64	28	314	752
645	0	4	3	1	1	61	53	166	2	3	33	0	1	1	0	0	1	0	0	1	1	0	0	1	0	0	0	0.8	3	0	300	125	90	90	80	2.8	2.6	2.8	17	13	14	3162	2436	606	248	58	36	359	978
647	2	4	2	1	0	53	47	145	2	2	63	1	1	0	1	0	1	1	0	1	1	0	0	1	0	0	0	0.9	3	0	240	55	70	80	68	2.2	2.4	2.7	17	14	17	2481	2666	394	268	53	61	350	579
648	1	4	1	1	0	70	0	161	2	2	45	1	0	1	1	0	1	1	1	1	1	0	0	1	0	0	0	1	3	1	180		80	70	87	1.8	2.6	2.4	20	21	22	2049	1626	286	186	14.5	24	158	374
649	0	5	3	1	1	59	55	152	1	3	39	1	0	1	1	0	1	0	0	1	1	0	0	1	0	0	0	1.1	3	1	300	123	80	87	80	2.2	2.7	2.8	19	22	17	3414	3259	1356	394	116	38	890	2410
650	2	3	4	1	0	78	48	143	1	4	44	0	0	0	1	0	1	1	0	1	1	0	0	1	0	0	0	0.8	3	0	180	60	65	70	70	1.8	2.9	1.8	13	22	14	1836	2423	438	971	34	23	180	352
651	0	5	3	1	1	70	68	168	2	4	37	0	0	1	1	0	1	0	0	1	1	0	0	1	0	0	0	1.1	3	0	300	123	75	78	80	1.3	1.2	2.1	18	22	23	2676	3301	897	457	76	14	756	216
655	0	6	2	2	0	73	41	148	2	3	41	0	1	1	1	0	1	1	0	1	1	0	0	0	1	0	0	1.6	3	1	300	120	80	80	80	1.7	1.6	2	35	31	40	2911	2916	17	8	95	13	413	191
656	0	5	4	1	1	40	104	170	1	4	51	0	1	0	1	0	1	1	0	1	0	0	0	1	0	0	0	1	2	0	360	87	80	70	75	3.1	3.2	3.3	18	20	10	1882	2194	4	2	59	30	685	686
657	0	3	5	1	1	69	80.5	162	2	2	37	0	1	0	1	0	1	1	1	1	0	0	0	1	0	0	0	1.11	3	0	240	156	80	65	80	2	2.4	3.5	24	19	32	2040	1963	19	9	29	19	1180	418
658	0	6	3	1	1	55	69	168	2	2	39	1	1	1	1	0	1	0	1	1	1	0	0	1	0	0	0	0.98	3	0	240		85	80	90	2.3	2.5	3	16	12	12	2492	2092	49	4	38	21	345	325
659	0	3	4	1	0	64	51	155	2	4	38	0	0	1	1	0	1	1	1	1	1	0	0	0	1	0	0	2.17	3	0	180	89	80			1.7			15					49	47	41	14	330	486
660	1	2	5	1	1	64	68	165	1	2	66	1	1	1	1	0	1	1	0	1	1	0	0	1	0	0	0	1.39	2	0	150		80	82	72	1.9	1.6	1.9						15	26	16	17	169	577
661	1	3	3	1	0	57	50	146	2	3	64.3	0	1	0	1	0	1	1	1	1	1	0	0	1	0	0	0	0.85	2	0	300		90	70	75	2.1	2.1	2.9	20	19	14	3073	2097	2	1	14	21	41	107
662	2	5	2	1	1	70	65	155	2	3	49	1	1	1	1	0	1	1	1	1	1	0	0	1	0	0	0	1.04	3	0	300		83	85	70	2.3	2	3	19	21	17	2671	1797	6		35	25	211
663	2	5	2	1	1	81	57	159	3	2	26	1	1	0	1	0	1	1	0	1	1	0	0	0	1	0	0	1.9	3	0	360	59	80	80	100	1.7	1.6	2.1	16	18	19	4061	3859	429	615	56	29	224	479
664	1	3	5	1	0	55	46	148	1	4	45	0	1	0	0	0	1	0	0	1	0	0	0	1	0	0	0	1	3	1	180		60	65	73	1.8	1.9	1.9						47	831	16	23	101	520
665	2	4	2	1	0	78	69	148	2	2		0	0	0	1	0	1	1	0	1	1	0	0	1	0	0	0	0.4	2	0	240		74	70	70	2.2	1.9	2.1	14	25	17	3750	2344	59	835	59	57	432	1178
666	0	4	4	1	0	84	47.5	135	2	3	68	1	1	1	1	0	1	1	0	1	1	0	0	1	0	0	0	0.7	3	1	360	68	74	80	70	3.2	2.6	1.9	20	18	15	2652	2170	57	811	61	55	437	832
667	2	5	2	1	0	52	73	158	2	3	67	1	0	0	1	1	1	1	1	1	1	0	0	1	0	0	0	0.7	3	0	240	72	65	70	60	1.8	2.1	2.1	18	19	18	2499	2507	4	5	41	52	254	1755
668	2	5	2	8	1	72	56	160	4	4	20	1	0	1	1	0	1	1	0	1	1	0	0	1	0	0	0	1.1	2	1	240	90	80	65	60	1.9	1.6	2	20	15	20	2969	3091	2	3	62	34	563	662
669	2	4	2	2	0	64	55	148	4	4	34	0	0	0	0	0	1	1	0	1	1	0	0	1	0	0	0	0.6	3	1	240		60	70	70	1.5	2.3	2.2	20	23	25	2711	1885	5	3	76	13	358	235
670	2	5	2	1	1	81	65	163	4	4	40	1	0	0	1	1	1	1	1	1	1	0	0	0	1	0	0	2.1	3	0	260		70	67	80	2	2.4	2.4	22	23	20	2684	2728	87	14	61	19	302	290
671	0	6	3	1	0	48	84	164	2	2	46	1	0	1	1	0	0	0	1	1	1	0	0	1	0	0	0	1.1	3	1	210	138	70	90	82	2.5	1.9	2.8	20	20	20	3451	2743	25	21	32	14	333	310
672	0	2	4	1	0	60	70	160	1	0	63.7	0	0	0	1	0	1	0	1	1	1	0	0	1	0	0	0	1.1	2	1	180	56	80	80	70	2.1	1.8	2	23	20	20	3618	2057	45	38	51	21	487	302
673	0	4	5	1	0	62	36.5	143	1	0	68	1	1	0	0	0	1	1	0	1	1	0	0	1	0	0	0	0.9	3	0	180	127	62	68	80	2	1.6	2.3	20	23	20	3096	2900	7	3	97	46	387	953
674	0	5	3	1	1	70	50	155	1	1	70	0	1	1	1	0	1	1	0	1	1	0	0	0	1	0	0	1.6	3	0	330		65	70	68	2.3	2.1	2.7	16	17	15	2737	2194	158	232	24	22	154	347
675	1	2	3	1	1	65	58	166	3	2	43	1	0	1	1	0	1	1	0	1	1	0	0	0	1	0	0	2.2	2	1	180		70	80	70	1.7	1.8	2.2	16	17	17	4150	2491	1	13	17	13	55	172
676	2	3	5	1	1	66	50	155	2	2	50	0	1	1	1	0	1	1	0	1	1	0	0	1	0	0	0	0.8	3	0	210	33	80	67	90	2.5	2.5	3.2	20	15	11	1630	1955	15	43	22	34	178	471
678	2	5	2	1	1	71	47	155	2	0	50	1	0	1	1	0	1	1	1	1	1	0	0	0	0	1	0	2.4	3	0	240	97	65	70	70	3.4	2.5	2.7	14	20	15	2262	2573	105	300	1.4	46	46	457
679	0	4	5	1	1	70	69	170	1	2	45	0	0	0	0	0	0	0	1	1	1	0	0	1	0	0	0	1.3	3	0	240	114	70	70	78	1.2	1.7	2.2	20	15	14	3591	2334	8	8	15	29	79	526
680	0	6	3	1	0	66	55	150	2	3	38	1	0	1	1	0	1	1	1	1	1	0	0	1	0	0	0	0.6	3	1	360	149	70	78	70	1.7	2.8	2.7	15	12	19	1350	2734	66	23	45	20	440	809
681	2	5	2	1	1	68	63.5	168	2	2	55	1	1	1	1	0	1	1	0	1	1	0	0	1	0	0	0	0.8	3	0	280	78	70	68	70	1.7	2	2.8	17	19	14	3010	1531	55	70	46	22	294	774
682	2	5	2	1	1	63	58	150	2	2	63	1	0	1	1	0	1	1	1	1	1	0	0	1	0	0	0	1.2	3	1	360	102	90	70	74	2.1	2.5	2.9	21	22	17	2268	1815	7	9	1.2	59	47	1364
683	0	4	3	1	0	60	62	150	1	1	48	1	1	0	0	0	1	1	1	1	0	0	0	1	0	0	0	0.8	3	0	300	119	90	75	70	2	2.4	2.6	11	18	13	2445	3173	65	57	37	15	305	324
684	2	5	2	1	1	72	84	172	2	2	50	1	0	1	1	0	1	1	1	0	0	0	0	0	0	0	1	6	3	1	300	68	67	68	75	2.3	2.9	3.3	16	21	21	1430	1753	31	83	20	46		497
685	0	3	3	1	0	62	57.5	150	2	1	67	1	1	1	1	0	1	1	0	1	1	0	0	1	0	0	0	1	3	0	225	116	75	84	75	2.1	1.4	2.3	16	16	15	4602	1906	56	147	10	31	60	650
686	1	3	5	1	0	59	64	153	3	3	70	1	0	1	1	0	1	1	0	1	1	0	0	1	0	0	0	0.5	2	1	240		80	65	80	2.4	2.7	2.7	19	15	13	2740	2655	11	68	23	22	65	107
687	0	5	3	1	1	52	70	158	1	1	51	1	1	0	1	0	1	1	0	1	1	0	0	1	0	0	0	0.9	2	1	300	122	80	80	87	2.2	2	2.6	18	19	20	1978	1944	21	26	34	24	388	723
688	0	5	3	1	0	61	66	165	1	0	44	1	0	0	1	0	1	1	1	1	1	0	0	1	0	0	0	0.9	3	1	300	80	80	78	68	3.6	2.8	2.3	16	20	15	2473	1753	3	74	39	51	79	334
689	0	3	5	1	1	69	72	161	2	1	61	0	1	1	1	0	1	1	0	1	0	0	0	1	0	0	0	1	2	1	180	147	80	63	80	2.2	2.6	3.1	19	25	24	2785	2036	12	14	11	79	85	563
690	0	4	2	1	0	81	51	150	2	2	80	1	0	1	1	1	1	1	1	1	1	0	0	1	0	0	0	1	3	0	160	65	66	68	67	2.4	2.3	1.6	20	26	23	1807	2655	33	37	60	23	259	416
691	2	6	2	2	1	69	67	168	1	0	66	1	1	1	1	0	1	1	0	1	1	0	0	1	0	0	0	1.1	3	0	265	76	70	70	75	1.5	1.9	2.3	19	19	11	2080	3088	60	70	41	42	349	1310
692	1	4	3	1	1	75	75	165	2	2	45	0	1	0	1	0	1	1	0	1	1	0	0	0	1	0	0	1.5	3	0	285		70	74	73	3.1	2.6	2.1	24	21	28	2608	2126	52	65	38	25	231	480
693	2	7	2	2	1	56	83	170	2	2		1	0	1	1	0	1	1	0	1	1	0	0	1	0	0	0	0.8	3	0	300	103	68	65	76	2.2	1.8	2.2	21	13	14	3452	2765	60	39	25	39	480	303
694	0	5	3	1	1	51	54.5	158	3	1	68	1	0	1	1	0	1	1	0	1	1	0	0	1	0	0	0	1.2	3	1	240	104	70	90	64	2.2	2.9	3.1	18	19	13	1669	1759	66	31	45	29	657	1598
695	1	3	5	1	1	68	50	160	2	0	32.4	1	0	0	1	0	1	1	1	1	1	0	0	0	1	0	0	1.8	3	1	240		70	84	75	2	3.1	2.1	20	24	24	2628	2784	21	46	17	14	126	247
696	0	4	4	1	1	48	60	165	1	0	55	1	1	1	1	0	1	1	0	1	1	0	0	1	0	0	0	0.8	3	1	120	80	80	77	83	2.5	1.9	2.8	19	18	15	3146	1705	36	39	45	29	343	764
697	1	5	3	2	1	71	58.5	155	3	1	35.2	1	0	0	1	0	1	1	1	1	1	0	0	0	1	0	0	1.4	3	1	420		65			2.1	2.1	2	20					36	39	45	29	343	764
698	2	6	2	1	0	58	59	165	2	1	50	1	0	0	1	0	1	1	1	1	1	0	0	1	0	0	0	0.6	3	0	280	70	85											34	91	59	34.3	193	740
699	0	4	3	1	1	68	72	159	2	1	44	0	1	0	1	0	1	0	1	1	1	0	0	1	0	0	0	0.9	2	1	330	133	65	65	67	2	1.7	2.3	17	19	14	3121	2100	11	66	70	36	692	1153
700	2	4	2	1	0	55	45	143	4	2	62.7	1	1	1	1	0	1	1	1	1	0	0	0	1	0	0	0	0.9	3	1	300	60	65	90	74	3	2.8	2.6	12	18	15	2375		4	3	67	21	249	278
701	0	6	3	1	0	77	56	145	2	1	66.5	1	1	0	1	1	1	1	0	1	1	0	0	1	0	0	0	0.6	3	1	320	127	70	99	69	2.3	3.2	2.7	28	27	32	2175	1688.89	411.2	703.5	41	3.5	301	947
702	0	5	4	1	1	63	67	165	2	2	47.4	0	1	0	0	0	0	0	0	1	0	0	0	0	1	0	0	1.6	3	1	260	68	87	82	76	1.9	1.8	2	37	24	29	3288.89	2680	476.7	214.6	47	17	368	838
703	0	4	2	1	0	57	55	145	2	2	79	1	1	1	1	0	1	1	1	1	0	0	0	1	0	0	0	1	2	0	239		80	78	87	1.9	2.7	2.3	32	27	26	2014.81	2782.6	945.4	341.1	61	22	328	290
704	0	4	5	1	0	68	52.5	145	2	1	59.1	1	1	1	1	0	1	1	0	1	1	0	0	0	1	0	0	1.3	3	0	225		83	97	68	2.1	1.9	2.2	29	30	38	3536.84	1963.64	1005	934.7	79	31	383	434
705	0	4	5	1	0	62	63	154	1	1	36.3	1	1	1	1	0	1	1	1	1	1	0	0	0	1	0	0	1.3	3	0	230		77	111	100	1.9	2.7	2.8	36	30	23	3111.11	2742.86	242.1	278.2	55	24	207	323
706	2	6	2	1	1	54	59.5	167	2	4	46.7	0	0	0	0	0	0	0	0	0	0	0	0	1	0	0	0	0.9	3	0	240	71	73	110	90	1.7	2.5	3	21	23	32	2377.14	1842.42	428.8	363.3	41	29	309	1291
707	0	5	5	1	1	76	62	161	2	4	42.3	1	1	1	1	0	1	1	1	1	1	0	0	0	1	0	0	1.7	3	0	330	193	66.67	75.33	85.33	3.2	1.3	2.3	22	25	27	4328.2	1866.67	865.8	1466	74	28	472	656
708	2	4	2	1	0	67	58	156	1	0	46.1	1	1	1	1	0	1	1	0	1	0	0	0	0	1	0	0	1.3	3	0	240	57	73.33	117.67	74	1.4	2.4	2.7	18	18	24	3788.89	2074	706.6	433.6	59	34	3764	452
709	0	3	5	1	1	76	51	164	1	1	39.5	1	0	1	1	1	1	0	0	1	1	0	0	0	1	0	0	1.4	3	0	150	78	66.67	95.66	92.33	1.7	2	2.1	21	29	28	2812	1811.97	508.6	405.6	55	26	238	308
711	1	4	3	1	0	54	48	150	2	2	52	0	0	0	1	0	1	1	1	1	1	1	0	0	0	1	0	19.75	3	0	315		66.67	85	89	1.8	2.3	1.9	28	25	24	2253	3587	128.7	4341	21	143	166	1577
712	1	3	5	1	1	71	52	160	1	1	65.5	0	0	0	0	0	0	0	0	0	0	0	0	0	1	0	0	4.6	3	1	150		80	95.67	90	2.3	2.8	3.2	30	21	25	2329	2075	78.1	243.9	21	13	128	275
713	2	4	2	1	0	69	50.5	150	2	0	50.9	1	1	0	1	0	1	1	1	1	1	0	0	1	0	0	0	0.7	3	0	210	54	66.67	69.67	80	2.4	2	2.3	23	22	22	2587	2618	793.6	376.5	27	32	1414	2532
714	0	5	3	1	1	64	58.5	167	2	0	49.3	0	1	1	1	1	1	0	1	1	1	0	0	0	1	0	0	2	3	0	350	117	90	91	86	1.6	2.7	2.9	24	23	21	2216	2206	336.4	533.4	39	19	279	461
716	0	5	3	1	0	67	56	155	1	1	75	1	0	1	1	0	1	1	1	1	0	0	0	1	0	0	0	0.7	3	1	310	166	77	71	91	1.3	2.2	1.5	15	13	12	2280	2304	28.2	572.1	9	28	49	568
717	0	5	4	1	0	63	40	146	2	2	46.7	1	0	0	1	0	1	1	0	1	1	0	0	1	0	0	0	0.9	3	1	289	143	90	93	80	1.4	1.8	2.2	22	28	18	2562	1902	13.6	577.1	21	22	70	505
718	0	5	5	1	0	57	63	150	2	1	38.5	1	0	0	1	1	1	1	1	1	1	0	0	1	0	0	0	0.7	3	1	302	143	82	99	69	2.1	2.7	2.4	22	20	18	2002	2400	792.3	412.6	66	17	459	548
719	2	4	2	2	0	62	53	149	2	1	68.7	1	0	1	1	0	1	1	0	1	1	0	0	1	0	0	0	0.5	3	0	189	55	80	92	88	2.1	2.1	3	13	23	19	1351	1623	701.9	346.5	65	41	272	1089
720	1	3	3	1	1	65	68	165	2	2	60.71	1	1	1	1	1	1	1	1	1	0	0	0	0	0	0	1	12.9	2	1	254		85	73	78									214.3	733.2	3.9	17	144	326
721	1	4	1	1	1	61	67.7	167	2	2	68.5	1	0	1	1	1	1	1	0	1	0	0	0	1	0	0	0	1.2	3	1	240		78	78	92	1.9	2.2	1.9	19	18	14	3124	2876	513	366.5	50	32	191	277
722	0	4	3	1	1	58	62	165	2	2		1	1	1	1	0	1	0	0	1	1	0	0	1	0	0	0	1.1	3	1	340	113	67	90	77	2.9	2.1	2.5	20	17	19	3276	3048	324.9	132	39	29	218	943
723	2	2	2	1	0	74	65	152	3	2	64	1	1	1	1	0	1	0	1	1	1	0	0	1	0	0	0	1.3	3	1	240	76	73	99	72	1.4	1.4	2.5	23	21	27	4202	2896	275.5	348.1	40	22	179	391
724	1	5	1	1	1	67	73	170	3	2	32	1	1	1	1	0	1	0	1	0	1	0	0	1	0	0	0	1	3	1	255		87	76	77	1.8	2.2	2.5	23	16	15	2138	2215	141.7	227.2	21	23	118	337
725	2	4	2	1	1	57	68	170	1	1	52	1	1	0	1	0	1	1	1	1	1	0	0	1	0	0	0	1.1	3	1	275	68	83	85	74	1.9	2.2	2.2	17	23	22	2542	2030	267	208.8	46	21	503	652
726	0	5	3	1	0	72	84.5	160	2	1	70	1	0	1	0	0	1	0	0	1	0	0	0	1	0	0	0	0.6	3	1	330	100	67	88	90	1.6	1.7	2.2	23	13	11	3597	2399	292.5	214.1	49	19	545	434
727	0	4	5	1	1	44	70	168	1	2	84.7	1	0	1	1	0	1	1	0	0	1	0	0	1	0	0	0	0.8	3	1	330	145	80	81	69	2.2	2.3	2.6	19	24	19	2637	1781	258.8	146.2	47	27	314	1071
728	2	5	2	1	1	60	66	160	2	1	65	1	1	1	1	0	1	1	0	1	1	0	0	1	0	0	0	1.1	3	1	255	60	93	81	93	2.3	2.8	2.5	17	21	16	2085	2203	447.4	270.8	60	33	359	614
729	0	6	3	1	0	58	63	159	2	2	53	1	0	1	1	0	1	0	1	1	1	0	0	1	0	0	0	1.1	3	1	309		73	85	89	2.1	2.6	2.1	17	21	23	2930	3028	11.5	303.7	46	38	86	371
730	1	3	5	1	0	70	41.4	143	3	3	65	1	1	1	1	0	1	1	0	1	1	0	0	1	0	0	0	1.1	3	1	225		67	74	68	2.2	1.7	1.8	13	21	11	2751	2014	136.8	2550	21	52	84	770
731	2	3	2	1	1	67	53.5	154	2	1	35.7	0	1	1	0	0	1	1	0	0	0	0	0	1	0	0	1	0.9	3	1	210	49	77	103	70	2.6	2.5	2.7	17	19	20	1967	1606	301.4	507.4	51	27	280	1165
732	2	6	2	1	0	60	73	158	2	1	69	0	0	0	0	0	0	0	0	1	0	0	0	1	0	0	0		3	1	295	76	85	90	76	2.1	2.3	2.1	21	18	19	2090	1908	883.6	476.5	65	24	706	669
733	1	3	3	1	1	72	51	162	1	1	46	0	1	1	1	0	1	1	1	1	0	0	0	1	0	0	0	0.9	2	1	238		78	93	103	2.1	3	2.4	24	27	17	2536	3187	13.4	212.8	2.2	22	60	371
734	0	5	5	1	1	69	60	153	1	0	53.09	1	0	1	1	0	0	1	1	1	1	1	0	0	0	0	1	2.7	3	1	300	78	63	95	71	1.7	3.1	2.5	20	30	22	2133	2475	350.7	788.9	43	27		910
735	0	5	4	1	1	75	65	165	1	0	44	1	0	0	0	1	1	1	1	1	1	0	0	0	1	0	0	2.8	3	1	345	113	103	104	87	1.3	1.5	1.9	12	36	22	3907	3328	99	217	61	73	435	1135
736	2	4	2	1	0	63	57	151	2	1	81.2	1	0	1	1	0	1	1	1	1	1	0	0	0	1	0	0	1.6	3	1	265	54	67	92	90	2.7	2	2.8	25	20	22	2534	2426	331.5	1406	54	64	287	797
737	2	3	2	1	0	55	50	152	1	1		1	0	0	1	0	1	1	0	1	1	0	0	1	0	0	0	0.6	3	1	255	39	97	87	71	3.2	2	2.4	16	17	17	2767	2062	338	192.1	38	28	388	766
738	0	5	3	1	1	80	42	154	2	1	67.19	0	0	0	1	0	1	0	0	0	0	0	0	1	0	0	0	1.2	3	1	315	114	70	88	71	2	1.8	3.5	15	12	16	3985	2905	616.2	624.4	41	26	255	625
739	2	5	2	1	1	83	54	164	2	2	62.2	1	1	1	1	0	1	1	1	1	1	0	0	1	0	0	0	0.86	3	1	270	66	70	104	87				20	20	8			170.9	308.4	44	37	353	849
740	0	3	5	1	0	55	59	157	2	1	46	1	1	0	0	0	1	1	0	0	1	0	0	1	0	0	0	0.75	2	1	290	88	72	105	87									792.8	352.3	65	30	698	619
741	0	3	2	1	1	37	76	170	1	0	56	0	0	0	0	0	0	0	1	0	1	0	1	1	0	0	0	0.97	2	1	295	82	100	79	78	2.2	2.4	3	17	18	15	2364	1890	301.4	270	34	24	247	481
742	2	4	2	2	1	56	65	170	1	0	35.21	1	0	0	1	0	1	1	0	0	0	0	0	1	0	0	0	0.96	3	1	215	73	73	80	86	2.4	2.5	2.6	13	18	14	1394	2286	678.7	340.3	50	35	322	1528
743	0	4	5	1	0	75	40	140	3	2	46	0	0	0	1	0	1	1	0	0	0	0	0	1	0	0	0	1.05	3	1	216	108	73	93	82	1.7	1.8	2.2	28	19	14	2903	2891	994.4	986.5	61	34	270	592
744	0	5	3	1	1	65	49.5	165	2	2	56	1	0	1	0	1	1	0	0	1	0	0	0	1	0	0	0	1.27	3	1	300	96	67	77	77	2	2.5	3.4	13	18	15	2508	1858	270.3	328.5	33	23	260	766
745	0	5	3	1	0	61	67.5	156	2	0	67	1	1	0	0	0	1	1	1	1	1	0	0	1	0	0	0	0.68	3	1	330	105	87	83	84	2.6	2.9	3.3	17	23	18	2845	2869	293.9	173.8	38	17	261	332
746	0	4	2	1	1	71	61.5	160	2	1	70	1	0	1	0	0	1	1	0	1	1	0	0	1	0	0	0	1.37	3	1	259	117	88	69	85	1.3	2.4	2.2	19	18	21	1516	2200	542	641.6	67	43	315	795
747	2	3	2	1	0	70	57	153	2	0	65	1	1	0	1	0	1	1	0	0	1	0	0	1	0	0	0	0.65	3	1	146	44	73	92	84	2.1	3	2.4	11	13	17	2570	2465	212.8	191.5	27	21	152	444
748	2	4	5	1	1	52	56.5	159	2	2	62	1	1	0	0	0	1	1	1	1	1	0	0	1	0	0	0	0.89	3	1	300	67	87	75	77	1.7	2.3	2.8	16	18	15	3155	1766	386.3	223.1	45	29	415	994
749	2	7	2	1	1	50	76.3	173	2	1	62	0	0	0	0	0	0	0	0	0	0	0	0	1	0	0	0	0.96	3	1	300	84	93	76	78	2.5	2.6	2.9	13	25	20	2098	2229	645.4	374.5	49	23	300	486
750	1	7	3	2	1	68	49.3	155	1	1	51.7	1	1	1	0	0	0	0	1	1	0	0	0	1	0	0	0	1.2	3	1	445		67	87	82	2.9	2.3	3.3	15	19	22	1817	1658	1745	3604	112	84	1198	1309
751	2	4	2	1	1	51	65	162	1	1	59.2	1	1	1	1	0	1	1	0	0	0	0	0	1	0	0	0	0.74	2	0	300	98	87	89	79	2.7	3.3	3.1	22	25	21	1842.42	1961.29	800.7	647.1	46	25	469	1069
752	0	4	3	1	0	59	56	153	1	0	74	1	1	1	1	0	1	1	1	1	1	0	0	1	0	0	0	0.9	3	0	270	115	70	95	70	2.4	2.8	2.1	18	13	20	2635	2747	446.6	330.9	49	25	367	457
753	2	4	2	1	1	47	70.2	160	2	1	65.5	0	0	0	0	0	0	0	1	1	1	0	0	0	0	0	0	1.68	3	1	225	69	97	98	78	2	3	2.2	23	24	23	1796	2038	406	306	60	23	472
754	2	4	2	1	1	59	80	163	2	2	69	1	1	1	1	0	1	1	0	0	1	0	0	1	0	0	0	0.72	3	1	270	85	87	94	88	2.1	2.9	2.7	19	25	23	1872	2418	649.3	831.7	50	50	390	894
755	0	5	3	1	0	69	48	160	2	2	55	1	0	1	1	0	1	0	0	1	1	0	0	1	0	0	0	0.63	3	1	350	121	73	68	65	1.7	2.5	2.3	17	16	11	2725	1908	289.5	155.5	47	19	495	501
756	0	5	3	1	0	70	57	151	1	0	35.4	1	1	1	1	0	1	1	1	1	1	0	0	1	0	0	0	1.44	3	1	230	115	67	76	88	1.6	1.9	2.1	15	17	8	3360	2246	377.9	364.3	53	42	225	515
757	1	4	1	1	0	54	68.5	149	2	1	44.5	1	1	1	1	0	1	1	0	0	1	0	0	1	0	0	0	0.7	2	1	212		77	75	77	2.1	2.4	2.5	22	21	18	2040	2817	44.6	87.1	17	15	188	470
758	1	2	3	1	1	64	47	154	1	1		1	1	0	1	0	1	1	0	1	0	0	0	1	0	0	0	1	2	1	196		70	52	105	2.1	2.3	2.5	20	18	10	2489	2260	198.5	307	30	21	270	759
759	0	5	3	1	1	60	79	165	2	1	62	1	0	1	1	0	1	1	0	1	1	0	0	1	0	0	0	0.9	3	0	375	123	100	96	81	2.8	2.1	2.9	25	25	9	2842	1980	8.1	655	17	17	122	218.9
760	2	4	2	2	0	62	64	145	1	0	70	1	0	1	1	0	1	1	0	1	0	0	0	1	0	0	0	0.96	3	0	127	53	66	80	58	2.2	2.8	2.3	19	20	21	1295	1773	12.8	300.9	12	14	82	509
761	0	3	4	3	1	74	60.5	161	1	0	30	1	1	1	1	0	1	1	0	1	1	0	0	1	0	0	0	1.03	3	1	251	86	80	90	85	1.6	1.4	1.8	20	20				256.9	172.3	42	16	280	333
762	1	2	1	2	1	55	65	167	1	0	46.8	0	1	1	1	0	1	1	0	1	0	0	0	1	0	0	0	1.36	3	1	240		76	96	91	1.8	2.1	2.3	27	27	13	3940	3338	89.6	3429	13	87	123	2342
763	0	3	4	2	0	59	60	148	2	2	68.2	0	1	1	1	0	1	0	0	0	0	0	0	1	0	0	0	0.73	3	0	220	89	90	102	66	1.9	2.7	3	21	12	22	1845	1662	267.7	95.3	44	19	386	724
764	0	2	4	1	0	55	70	147	2	2		1	0	1	1	0	1	1	1	1	1	0	0	1	0	0	0	0.76	3	0	240		90											108	20.2	16	28	356	400
765	2	4	2	8	0	68	51	151	1	0		1	1	0	1	0	1	1	0	1	1	0	0	1	0	0	0	0.83	3	1	300	94	80			2.4	2.1	2.4	20					83	769	73	101	378	3924
766	0	5	3	1	0	52	34	146	1	0	31.8	1	1	1	1	0	1	1	1	1	0	0	0	1	0	0	0	0.74	3	0	315	117	60	94	85	2.2	2	2.8	14	16	23	2950	2767	220.1	305.6	55	23	313	153
767	2	3	2	1	1	67	60	159	1	2	52.1	1	1	1	1	0	1	1	0	1	1	0	0	1	0	0	0	0.99	3	0	197	52	60	90	86	2.6	2.3	2.2	13	18	15	2957	2504	389.2	379.1	57	16	213	315
768	0	4	1	1	0	79	51	152	2	1		1	1	1	1	0	1	1	0	1	1	0	0	1	0	0	0	0.76	3	0	270		60	82	86	2.3	1.6	2.1	30	24	22	3860	2618	559.6	344.2	19	25	557	400
769	1	2	4	1	1	67	66	160	3	2	33	0	1	1	1	0	1	1	1	1	0	0	0	1	0	0	0	1.3	3	0	203		70			2.2	2.2	2.3	35					215.5	229	22	10	181	198
770	1	5	3	4	1	70	60	165	2	4	57.14	1	1	1	1	0	1	1	0	1	1	0	0	1	0	0	0	0.98	3	0	286		73	70	105	1.7	2	2.2	24	12	15	3539	2914	329.8	1623	30	43	226	1413
771	0	6	3	1	0	66	53	159	1	2		1	1	1	1	0	1	1	1	1	1	0	0	1	0	0	0	0.67	3	0	248	132	60	75	86	1.8	1.4	1.7	23	19	15	4369	3390	399.3	627.7	46	37	180	105
772	1	3	1	2	0	71	46	140	2	2	64.9	1	1	1	1	0	1	1	1	1	1	0	0	1	0	0	0	0.94	3	0	311		80	103	54	1.3	1.4	2.3	15	15	23	4870	1442	26.9	162.2	12	12	58	245
773	0	4	3	1	1	66	57.5	157	2	3	76.6	1	1	1	1	0	1	1	0	1	0	0	0	1	0	0	0	1.3	3	0	300	107	60	91	80	3.6	2.9	3	18	17	16	1786	1690	700.1	544.9	53	29	315	891
774	2	4	2	1	1	60	62	158	2	3	53	1	0	1	1	0	1	1	0	1	1	0	0	1	0	0	0	0.84	3	0	259	55	66	86	75	2.3	2.1	2.5	25	21	22	1973	1984	364	369.3	63	20	388	387
775	0	4	3	1	0	58	74	156	1	0	46	1	1	1	1	0	1	1	1	1	1	0	0	1	0	0	0	1.09	3	0	316	102	76	103	91	1.6	3	2.1	25	26	15	1905	3048	381.2	344.8	36	22	416	504
776	0	4	2	1	1	74	75	170	2	1		1	1	1	1	0	1	1	1	1	1	1	0	1	0	0	0	7.11	3	0	313	138	70	78	86	2.8	2	2.6	17	27	19	3366	2134	1060	1071	73	20	556	642
777	2	5	2	1	1	61	65	167	2	0	66.3	1	1	0	0	0	1	1	0	1	1	0	0	1	0	0	0	1.2	3	0	300	90	70	80	96	2.2	2.6	2.7	18	17	14	2081	2507	411.1	115.5	37	17	287	460
778	2	4	2	2	0	66	49	147	4	2	46	0	1	1	1	0	1	1	1	1	0	0	0	1	0	0	0	0.63	3	0	240	55	70	143	69	1.9	2	2.4	15	22	18	3597	3386	460.3	303.6	54	17	228	238
779	2	4	2	1	1	65	75	178	1	1	44	0	0	0	0	0	0	0	0	0	0	0	0	0	0	0	0		3	0	270	89	60	82	80	2	2.1	2.2	16	19	19	2137	1958	224.3	241	64	23	279	314
780	0	3	4	1	1	68	80	162	1	3	54.9	1	0	1	1	0	1	1	0	1	1	0	1	0	1	0	0	4	3	0	263	94	60	80	94	2.4	2.5	2.9	15	26	30	3535	2122	57.4	2521	5.5	27	299	1549
781	0	5	3	1	0	79	52	146	1	2	44.6	1	0	1	1	0	1	1	1	1	1	0	0	0	0	1	0	1.79	3	0	240	120	60	72	96	1.5	1.5	1.8	17	18	27	3232	3669	302.4	496.6	36	17	208	371
782	1	2	3	1	1	63	60	155	3	2	73	0	0	1	1	0	0	0	0	1	1	0	0	1	0	0	0	0.87	2	0	180		66	105	85	1.5	2.4	2.2	20	19	24	2114	2586	367.8	267.2	19	17	191	609
783	0	4	3	1	1	62	50.4	163	3	1		1	1	1	1	0	1	1	0	1	1	0	0	1	0	0	0	1.03	3	0	270		66	90	67	1.8	3.6	2.7	14	24	15	1734	2097	599.1	143.6	37	14	410	825
784	1	4	1	1	0	62	46.5	145	1	0	54.8	1	1	1	1	0	1	1	1	1	1	0	0	1	0	0	0	0.8	3	0	180		76	75	85	2.6	2.1	2.4	18	17	14	2528	2751	15.7	316.7	23	22	68	139
785	2	5	2	1	1	67	73	165	1	1		0	0	0	0	0	0	0	0	0	0	0	0	1	0	0	0	0.89	3	0	290	73	66	109	104	1.6	2.7	2.6	23	22	22	2205	2905	584.4	324	51	6.6	236
786	2	4	2	1	0	63	48.6	156	2	2	67.5	0	0	0	0	0	0	0	0	0	0	0	0	1	0	0	0	0.79	3	0	255	51	70	91	64	2.2	2.5	2.1	19	23	16	2759	2210	328	207.5	43	14	188
787	2	3	2	1	1	59	76	162	3	1	52.9	1	1	1	1	0	1	1	0	0	0	0	0	1	0	0	0	1.15	2	0	180	44	80	98	87	2.5	3.1	2.6	18	13	16	2413	2077	7.2	109.2	11	12	85	260
788	2	3	2	1	1	58	64	155	2	2	63.4	1	1	1	1	0	1	1	0	1	0	0	0	1	0	0	0	1.1	3	1	190	62	60	98	92	3.2	3.2	2.8	21	17	17	2462	2004	6	133.2	44	25	103	335
789	0	3	3	1	0	66	50	152	2	1	63	1	1	1	1	0	1	1	0	0	0	0	0	1	0	0	0	0.76	2	1	180	65	66	111	124	1.5	1.7	2.3	14	15	18	4821	2461	332	188.7	44	21	324	197
790	2	5	2	1	1	63	81	162	3	3	53.4	1	1	1	1	0	1	1	1	1	1	0	0	1	0	0	0	1.53	3	0	260	91	73	102	85	2.3	2.5	3	17	22	22	2823	1979	447.6	219	43	14	416	283
791	2	3	2	1	1	66	69	158	2	2	64.5	1	0	1	1	0	1	1	1	1	1	0	0	1	0	0	0	1.27	3	1	193	56	66	83	75	1.6	3.3	2.1	22	19	18	1875	3290	492.9	576.5	34	21	285	914
792	1	4	3	2	1	61	86	168	1	0	52	1	0	1	1	0	1	1	0	0	1	0	0	0	1	0	0	1.46	3	0	450		80	88	89	1.7	1.6	2.2	22	25	23	3054	2378	506.7	272.6	25	15	357	647
793	2	5	2	1	0	62	53	152	2	2	68	1	0	1	1	0	1	1	0	1	1	0	0	1	0	0	0	0.59	3	0	210	73	86	95	78	2.8	1.3	2.6	25	27	14	3454	2548	711.4	278.4	103	32	484	260
794	2	5	2	1	1	76	50	154	1	0	67.2	1	1	0	1	0	1	1	0	0	1	0	0	1	0	0	0	1.6	3	0	300	77	83	84	89	1.7	1.4	1.7	20	19	18	3112	3317	1761	1064	78	41	389	719
795	0	5	3	1	1	68	55	159	3	2		1	1	1	1	0	1	1	0	1	1	1	0	0	1	0	0	1.19	3	0	310	111	83	62	74	2.7	2.3	2.8	16	24	20	1653	1810	445.6	279.1	52	18	710	661
796	2	6	2	1	1	68	50	152	3	0	28	1	0	1	1	0	1	1	1	1	0	0	0	0	1	0	0	1.58	3	1	330	84	83	102	73	1.9	2.1	2.5	16	20	17	2902	1946	39	554.7	20	24	178	334
797	2	5	2	2	1	59	85	165	1	3		1	1	1	1	0	1	1	1	1	1	0	0	1	0	0	0	0.75	3	1	330	95	66	82	75	2.3	2.3	3.2	24	32	21	2600	1637	595.9	272.8	87	22	388	327
798	1	4	1	1	0	77	57	145	2	1	72	1	0	1	1	0	1	1	1	1	1	1	0	0	0	1	0	3	3	0			86	94	77	1.5	1.3	2.3	18	20	15	4036	2746	30	74	44	13	131	112
799	2	5	2	1	1	56	75	170	2	0	71.2	0	0	0	1	0	1	1	1	1	1	0	0	1	0	0	0	0.94	3	0	255	62	89	83	90	3.4	3.2	2.4	14	24	17	2045	2695	168.1	221.2	67	13	266
800	2	5	2	1	1	78	61	156	1	0	74.5	1	1	1	1	0	1	1	0	1	1	0	0	1	0	0	0	0.98	3	0	275	68	66	58	78	2.5	2.4	1.4	28	18	17	2440	3042	441.8	154.4	63	26	225	191
801	0	5	3	2	1	52	52	145	2	2	65.7	1	1	1	1	0	1	1	1	1	1	0	0	1	0	0	0	0.75	3	1	225	127	100	100	90	2	2.1	2.4	24	15	20	1666	2814	435	256	53	23	455	283
802	0	6	3	1	1	63	56	160	3	3	62	0	1	1	1	0	1	0	1	1	0	0	0	0	1	0	0	1.42	3	0	240	133	66	94	95	2.6	2.9	3.2	16	17	17	2072	2543	420	480	48	20	352	267
803	0	3	3	1	1	60	74	163	1	1	62	0	1	1	1	0	1	1	0	1	1	0	0	1	0	0	0	0.93	3	0	330	163	80	73	69	2.4	2.2	2.5	17	17	17	2018	2656	646	154	50	21	286	783
805	0	4	5	1	1	69	55	155	2	0	60	1	1	0	1	0	1	1	1	1	1	0	0	0	1	0	0	1.29	2	0	220	109	70	69	60	2.2	2.3	2.6	17	19	11	2227	1944	360	344	39	29	181	1068
806	0	6	3	1	1	52	87	176	1	1	60	1	0	1	1	0	1	0	0	1	1	0	0	0	1	0	0	1.37	3	0	510	144	79	89	105	2.1	2.3	3.1	17	19	9	2753	2215	474	174	24	15	531	491
807	0	4	5	2	0	68	51.5	160	1	1	30	0	1	0	1	0	1	0	1	1	1	0	0	0	0	1	0	2.4	3	1	210	133	62	77	74	2.3	1.5	2.6	16	13	9	3398	1989	1805	1088	69	45	293	361
808	0	4	5	4	0	62	69	150	1	1	56	1	0	1	1	0	1	1	1	1	1	0	0	0	1	0	0	1.13	3	0	240	120	67	70	74	1.9	1.4	2.2	31	28	23	3066	2442	576	955	43	34	290	400
809	2	3	2	1	0	74	57	150	2	2	55	1	0	1	1	0	1	0	0	1	1	0	1	0	1	0	0	1.41	3	0	300	60	85	76	71	2.1	2	2	20	28	22	2888	2171	1286	2617	57	20	280	200
810	0	3	5	1	1	60	70	159	2	1	70	1	1	1	1	1	1	1	1	1	1	0	0	1	0	0	0	1.05	3	1	305	125	69	84	89	2.9	2.2	2.8	12	16	14	2343	2182	584	1399	58	74	352	1063
811	2	4	2	3	1	60	69	165	3	1	47	0	1	0	1	1	1	1	1	1	1	0	0	0	0	0	1	4.8	3	0	285	72	100			2.5	2.2	2.5	18					773	1309	57	18	359	218
812	0	6	2	4	1	77	60	165	3	1	47	0	0	1	1	1	1	1	1	1	1	0	0	0	0	0	1	4.8	3	0	285	72	100	76	90	2.5	2.8	2.8	18	22	15	1988	2080	773	1309	57	18	359	218
813	0	4	5	1	1	68	58	166	2	0	50	1	1	1	1	0	1	1	0	1	1	0	0	0	1	0	0	1.62	3	0	180	104	95	130	96	2	3	1.8	16	18	18	1905	3467	424	1426	69	88	393	1079
814	2	4	2	1	1	65	55.7	160	1	1		0	0	0	0	0	0	0	0	1	1	0	0	1	0	0	0	1.02	3	0	200	64	74	73	89	2.6	2.7	2.6	21	21	16	2005	2648	870	558	43	26	352	691
815	1	2	2	1	1	53	59.5	159	2	2	61	1	1	1	1	0	1	1	0	1	1	0	0	1	0	0	0	0.92	2	0	120		95	81	89									35	89	26	23	196	912
816	2	4	2	1	1	73	75	161	2	1	67	1	0	1	1	0	1	0	0	0	0	0	0	0	1	0	0	1.26	3	1	270	77	83	65	88	2.1	2.5	2.6	18	23	19	2120	1850	879	1428	68	37	622	637
817	0	4	5	3	0	80	45	135	2	1	79	1	0	1	1	0	1	1	1	1	1	1	0	0	1	0	0	1.23	3	1	210	124	74	72	65	2.2	2.4	2.1	19	19	25	1833	1724	2011	3101	68	34	291	284
818	0	6	5	1	1	61	75.7	166	1	1	40	1	0	0	1	1	1	0	1	1	1	0	0	0	1	0	0	1.5	3	1	360	114	89	85	79									347	554	58	35	339	559
819	0	4	5	1	1	62	60	162	2	1	65	1	0	1	1	0	1	1	0	1	1	0	0	0	1	0	0	1.7	3	1	150	105	78	75	83	2.3	2.6	2.8	16	15	15	2305	2168	370	381	55	25	406	947
821	2	3	2	1	1	67	60	160	2	1	63	0	0	1	1	0	1	1	0	1	1	0	0	0	1	0	0	1.26	2	0	285	45	68	89	80	2.9	3.1	3.5	17	18	14	1776	1568	234	298	55	29	307	298
822	0	5	2	1	1	69	70	170	2	1	32	1	1	1	1	0	1	1	0	1	1	1	0	0	1	0	0	1.07	3	0	360	153	88	65	78	2	1.2	3	21	20	17	2829	1732	1289	1012	72	51	346	879
823	0	3	5	1	1	57	61	158	1	0	55	1	0	0	1	0	1	1	1	1	1	0	0	1	0	0	0	0.94	2	0	180	90	92	79	89	2	2	2.9	19	18	15	2050	2043	440	304	30	21	176	521
824	0	4	2	1	1	69	80	183	1	3	64	0	0	0	0	0	1	1	0	1	1	0	0	0	1	0	0	1.2	3	0	270	96	80	100	79	1.7	1.7	2.3	17	22	18	1711	2097	473	500	68	21	289
825	0	4	5	1	0	66	48	150	2	1	59	1	0	1	1	0	1	1	1	1	1	0	0	1	0	0	0	1.07	3	1	195	130	83	83	66	2.1	1.9	2	13	11	12	2871	2668	637	387	64	23	302	395
826	0	4	5	1	0	49	59	152	1	2	54	1	0	1	1	0	1	1	0	1	1	0	0	1	0	0	0	0.72	3	0	255	210	86	77	91	2.2	1.7	2.2	25	16	28	3548	2680	593	558	51	55	305	621
827	2	5	2	1	1	56	65	158	1	1	73	1	0	1	1	0	1	1	0	1	1	0	0	1	0	0	0	0.87	3	0	270	60	73	62	72	2.4	2.5	2.3	20	16	18	1980	2280	168	230	48	32	387	788
828	0	4	5	1	0	66	54	152	3	3	59	1	1	1	1	0	1	1	1	1	1	0	0	1	0	0	0	0.92	3	0	325	119	90	91	83	1.6	2	2.8	21	24	14	2430	2012	683	922	51	58	306	895
829	2	6	2	3	1	58	69.6	160	2	1	74	1	0	1	1	0	1	1	1	1	1	0	1	0	1	0	0	1.21	3	0	330	64	75	86	87	2.8	2.6	2.6	18	18	24	1823	2131	1375	1209	65	32	813	1631
830	2	2	2	1	0	78	34	147	3	0	40	1	0	1	1	0	1	1	0	1	1	0	0	0	0	1	0	1.45	2	0	390		73	82	65									25	114	34	7.2	156	290
831	2	3	2	1	1	71	88	165	1	0		1	0	1	1	0	1	1	1	1	1	0	0	1	0	0	0	1.04	3	0	340	67	78	75	76	1.6	2.5	3	22	27	23	1729	1729	512	429	56	23	428	794
832	0	4	5	1	1	60	69	164	1	1	63	1	1	1	1	0	1	0	1	1	1	0	0	0	1	0	0	1.14	3	0	250	103	80	77	88	1.9	2	2.1	19	17	22	1885	3139	541	745	64	41	335	748
833	0	5	5	1	0	46	77	158	2	1	30	1	1	1	1	1	1	1	1	1	1	0	0	1	0	0	0		3	0	355	154	100	100	76	1.9	1.9	2.4	25	20	19	3466	2616	223	323	37	26	132	208
834	2	4	2	2	1	75	73	158	2	2	44	0	0	1	1	0	1	1	1	1	1	0	0	1	0	0	0	0.72	3	0	300	79	80	75	72	2.1	2.8	2	21	21	22	1592	2467	372	430	62	23	463	701
835	2	4	2	1	1	65	73	174	3	2	62	0	0	1	1	0	1	1	1	1	1	0	0	0	1	0	0	1.16	3	0	265	63	80	83	78	2.1	1.9	2.4	17	14	15	2157	2259	273	344	54	18	297	354
836	0	4	3	1	1	57	65	170	2	1	62	1	0	1	1	0	1	1	0	1	1	0	0	1	0	0	0	0.8	2	0	315	95	80	89	74	2	2.7	2.9	20	16	12	3006	1968	148	170	37	23	247	852
837	0	6	3	1	1	67	48	160	1	1	47	1	1	1	1	0	1	0	0	1	1	0	0	0	0	1	0	2.16	2	0	450	154	70	88	69	2.7	1.7	2.8	14	20	13	1733	1799	597	167	47	32	308	986
838	2	3	2	1	0	66	49	147	2	2	60	1	0	1	1	0	1	1	0	1	1	0	0	1	0	0	0	0.8	2	0	180	48	78	90	78	2.5	2.2	2.6	19	21	15	1809	2212	189	254	54	25	194	244
839	2	5	2	1	0	65	48	146	2	0	64	1	1	1	1	0	1	0	1	1	1	0	0	0	1	0	0	1.3	3	0	240	80	61	93	86	2.6	2.9	2.7	17	23	27	2331	2958	521	1118	82	49	1102	1909
840	0	5	5	1	1	50	89	163	1	0	81	0	0	1	1	1	1	0	1	1	1	0	0	1	0	0	0	1.06	3	0	240	180	80	82	96	2.6	3.4	3.1	17	25	21	2358	2288	567	562	70	34	619	769
841	0	5	3	1	0	69	47	140	1	0	59	0	1	1	1	0	1	1	1	1	1	0	0	1	0	0	0	1.01	3	0	300	98	75	100	70	2.4	2.3	2.3	17	17	23	2504	1475	1416	1148	96	66	466	487
842	1	4	5	1	1	70	58	161	1	1	66	1	0	0	1	1	1	0	0	1	1	0	0	1	0	0	0	1	3	0	240		68	81	90	1.8	2.5	2.9	15	16	15	2259	2236	188	148	21	16	260	483
843	2	5	2	1	1	65	75	160	1	0	59	1	1	0	1	0	1	0	0	1	1	0	0	1	0	0	0	1.13	3	0	360	82	100	91	84	2.2	2.4	2.4	30	15	13	2357	3291	292	266	63	20	383	229
844	2	3	2	1	0	67	46.5	150	3	0	30	1	1	0	1	0	1	1	1	1	1	0	0	1	0	0	0	0.82	3	0	255	81	76	100	77	2.2	2.1	2.2	17	16	15	2241	2297	659	394	64	41	256	337
845	0	5	5	1	1	79	52	149	1	1	43	0	1	1	1	0	1	1	0	1	1	0	0	0	1	0	0	1.13	3	0	320	139	63	100	78	3.3	1.7	2.4	10	20	9	3380	2266	484	8070	131	34	531	1824
846	0	4	3	1	0	62	67	149	2	1	48	1	1	1	1	0	1	1	1	1	1	0	0	1	0	0	0	0.96	3	0	420	157	106	100	78	1.8	2.1	2.1	18	17	13	2592	2647	537	391	41	27	340	599
847	2	5	2	2	1	59	66	165	2	2	30	0	0	0	1	0	1	1	0	1	1	0	0	1	0	0	0	0.86	3	1	240	82	78	76	78	2.7	2.8	2.4	15	21	18	2518	2370	442	354	55	21	323	392
848	1	5	3	1	1	40	83	165	2	2	44	0	0	1	1	0	1	1	1	1	1	0	0	0	0	1	0	4.1	3	1	330		92			2.1	2	2	15					448	777	27	22	269	396
849	0	5	5	1	0	56	50	147	1	1	46	1	0	1	1	0	1	1	1	1	1	0	0	1	0	0	0	1	3	0	210	140	63	76	61	2.8	2.4	2.8	23	21	19	1540	1540	955	480	71	38	408	654
850	1	4	3	1	1	72	81	175	2	2	63	1	0	0	1	1	1	0	0	1	1	0	0	0	0	0	1	5.5	3	1	315		66			2.6	2.2	2.4	24					318	693	26	21	169	293
851	2	4	2	1	0	74	57	148	1	1	74	1	1	1	1	0	0	1	1	1	1	0	0	0	1	0	0	1.29	3	0	190	56	70	75	66	1.6	1.8	2.4	16	16	19	2108	2029	485	664	51	22	252	257
852	2	4	2	1	0	74	54	146	2	0	68	1	1	1	1	1	1	1	1	1	1	0	0	0	1	0	0	1.34	3	0	240	65	56	88	90	1.2	1.8	2.4	21	15	21	4618	2641	443	536	59	32	658	568
853	2	6	2	1	1	78	83	165	2	2	51	1	0	1	1	0	1	0	0	1	1	0	0	0	1	0	0	1.03	3	0	340	75	66	92	62	2.6	2.4	2.5	20	29	17	2375	1703	233	271	53	19	238	226
854	0	5	5	1	1	56	63.5	157	1	1	41	1	0	1	1	0	1	1	0	1	1	0	0	1	0	0	0	1.08	3	0	210	149	80	78	69	3.5	2.4	2.2	21	18	12	1843	1853	455	464	106	48	504	1157
855	1	5	3	6	1	74	65	170	1	1	26	1	0	1	1	0	1	1	1	1	1	0	0	0	1	0	0	1.25	3	0	480		80			2.1	2.1	2.3	19					757	550	45	21	740	1152
856	2	3	2	1	0	61	48.7	150	1	1	59	1	0	1	0	0	1	0	0	1	1	0	0	1	0	0	0	0.83	2	1	210	36	80	103	93									387	484	46	28	219	396
857	2	6	2	1	0	78	38.5	141	2	2	51	0	0	0	1	1	1	0	0	1	1	1	0	0	1	0	0	1.6	3	1	270	92	80						14					956	851	64	144	414	1476
858	2	4	2	1	1	58	58	162	2	1	44	1	0	0	1	0	1	1	0	1	1	0	0	1	0	0	0	1.1	3	0	200	69	73	89	89	2.5	2.3	2.7	18	25	19	1468	2347	271	411	48	30	371	679
859	0	3	5	1	1	62	62	160	2	0	67	0	0	1	1	1	1	1	1	1	1	1	0	1	0	0	0	1.07	2	1	150	85	80	70	83									274	220	55	25	265	567
860	0	5	5	1	0	62	57	160	3	1	44	0	1	0	1	0	1	1	1	1	1	0	0	1	0	0	0	0.69	3	0	210	141	66	117	75	1.7	2.3	2.8	15	23	17	2350	1794	189	537	44	47	143	1400
861	0	4	3	1	1	56	68.4	169	1	2	58	1	1	1	1	0	1	1	0	1	0	0	0	1	0	0	0	0.79	2	1	330	92	87	86	73	3.1	3.1	2.4	16	14	12	2190	2333	178	309	119	102	327	443
862	1	5	3	1	1	63	73	165	2	0	37	1	1	1	1	0	1	1	1	1	1	1	0	1	0	0	0	0.9	3	1	470		76	82	78	2.8	2	2	19	25	20	2144	2570	292	1027	38	45	355	877
863	1	5	3	1	1	66	69	163	1	0	47	1	0	1	1	0	0	1	0	1	1	0	0	0	0	0	1	7	3	0	435		66	98	100	1.6	2.2	2.5	16	24	16	1853	2121	402	903	26	15	175	328
864	0	4	5	1	1	66	54	155	1	0	38	1	0	0	1	0	1	1	0	1	1	0	0	0	1	0	0	1.82	3	0	310	125	90	110	55	3.2	2	2.1	19	10	20	1770	2000	397	1871	60	71	248	1096
865	1	5	3	1	1	63	52.8	160	1	2	64	0	0	1	1	0	1	1	0	0	0	0	0	1	0	0	0	0.8	3	0	375		60	65	79	2.6	3	2.6	20	18	23	1474	1849	335	210	36	19	302	714
866	0	4	3	1	1	60	66	162	2	3	63	1	1	1	1	0	1	1	1	1	1	0	0	1	0	0	0	0.88	3	0	300	102	86	58	88	3.7	2.2	3.5	14	15	24	2239	2127	429	469	47	30	402	1180
867	1	6	3	1	1	78	50	163	2	2	35	1	1	1	1	0	1	1	0	1	1	0	0	1	0	0	0	1.04	3	1	540		60	64	83	1.6	1.6	2.6	18	15	19	3771		627	717	61	57	579	1717
868	1	1	1	1	1	61	72	160	2	2	40	1	0	1	1	0	1	1	1	1	1	0	0	0	0	0	1	4	3	0	300		60	83	84	2	2.7	2.4	35	24	20	1869	1816	795	1561	64	32	423	696
870	2	4	2	1	1	59	53	161	2	0	75	1	1	1	1	0	1	1	0	1	1	0	0	1	0	0	0	1.12	3	1	180	52	100	109	83	3.2	1.7	2.2	12	18	18	2808	2334	272	514	59	25	390	478
871	0	4	3	1	0	60	65	158	1	0	67	1	1	1	1	0	1	1	1	1	1	0	0	0	1	0	0	1.59	3	0	270	127	85	74	95	2	1.9	1.9	15	15	14	2765	3541	394	394	43	28	274	370
872	0	5	5	1	1	68	49	150	3	2	43	1	1	1	1	0	1	0	1	1	1	0	0	0	1	0	0	1.32	3	0	360	160	66	77	66	2	1.7	2.7	20	23	22	2068	2541	576	1175	44	27	306	370
873	0	5	5	2	1	72	60	171	2	2	48	1	0	1	1	0	1	1	1	1	1	0	0	0	1	0	0	1.46	3	1	180	113	71	94	79	1.6	2.5	2.3	18	25	19	2576	2296	634	756	35	15	145	297
874	0	5	3	2	0	77	38	139	1	0	49	1	1	1	1	1	1	1	0	1	1	0	0	1	0	0	0	0.79	3	0	240	116	78	63	68	2.9	2.2	2.9	18	16	20	1878	1687	576	385	72	35	380	423
875	1	4	3	1	1	74	48	155	3	2	46	1	0	1	1	0	1	1	0	1	1	0	0	0	0	0	1	2.9	3	1	385		60			2.8	2.3	2.6	28					673	1570	19	55	180	2206
876	0	3	5	2	1	64	65	157	2	1	60	1	0	1	1	0	1	1	0	1	1	0	0	0	1	0	0	2.12	2	0	240	98	86	108	79	2.1	1.9	2.1	18	13	18	2117	2555	1648	1504	116	65	615	616
877	2	3	2	1	0	62	51	148	2	1	63	1	1	1	1	0	1	0	1	1	1	0	0	0	1	0	0	1.28	3	0	240	81	86	83	82	3.5	3.3	2.8	13	20	17	2022	1891	420	367	59	30	376	400
878	2	4	2	1	1	63	60	156	2	2	56	1	0	1	1	1	0	1	0	1	1	0	1	0	0	0	1	4.47	1	1	210	63	86	92	100									408	5027	53	75	263	853
879	2	3	5	1	0	82	44.6	155	3	1	28	1	0	1	1	0	1	1	0	1	1	0	0	0	1	0	0	1.2	3	1	210	90	80	74	65	1.3	2	2	27	20	18	3918	2189	1241	1025	82	37	366	274
880	0	5	3	1	0	69	51	150	1	1	62	1	0	1	1	0	1	1	1	1	1	0	0	1	0	0	0	0.69	3	1	360	125	66	74	79	2.3	2.2	2.3	14	9	12	1555	1880	306	265	47	21	276	476
881	0	5	5	1	0	72	48	152	2	1	73	1	0	1	1	1	1	1	0	1	1	0	0	0	0	1	0	2.59	3	0	300	31	100	79	96	2.7	1.9	2	27	20	15	3042	3271	293	672	31	36	164	529
882	0	3	3	1	1	56	65	149	3	3	64	0	0	1	1	0	1	1	0	1	1	0	0	1	0	0	0	0.69	2	0	250	93	80	105	83	2.4	1.9	2.5	21	16	26	3273	3298	313	146	42	17	377	456
883	2	4	2	1	0	67	70	165	3	2	45	1	1	1	1	1	1	1	1	1	1	0	1	0	0	0	1	3.4	2	0	295	75	76	89	69	1.4	1.5	2.2	26	20	20	2597	2316	262	587	47	18	234	160
884	0	3	5	1	0	62	60	150	2	1	35	1	0	0	1	0	1	0	1	1	1	0	0	1	0	0	0	0.9	3	1	270	94	63	81	71	2	2.4	2.7	19	27	28	1826	2418	497	277	56	31	268	869
885	0	4	5	1	1	65	56	148	2	0	52	1	0	1	1	1	1	1	1	1	1	0	0	0	1	0	0	2	3	0	210	180	80	89	77	1.5	1.8	2.1	16	15	18	3368	2895	2287	2509	83	74	339	696
886	0	4	3	1	1	64	65	162	2	2	40	1	0	1	1	0	1	1	1	1	1	1	0	0	1	0	0	1.52	3	0	400	117	60	79	84	1.5	2.8	2.2	18	29	17	2464	2703	341	781	41	28	462	721
887	2	6	2	1	1	68	55	165	1	2	63	1	0	1	1	0	1	1	1	1	1	0	0	0	1	0	0	1.89	3	1	210	90	80	78	92	2.7	2.5	3	15	18	18	1636	1879	1106	1950	61	22	299	363
888	2	3	2	2	0	78	55	150	1	1		0	0	1	1	0	1	1	0	1	1	0	0	1	0	0	0		3	1	210	64	66	79	86	1.1	2.2	2.1	21	23	22	3470	3249	295	182	55	17	464	721
889	0	3	3	1	1	73	50	163	2	2	48	1	0	1	1	0	1	1	0	1	1	0	0	1	0	0	0	0.95	2	1	300		95											790	1235	23	24	198	619
890	2	4	3	1	1	77	57.5	162	2	2	40	1	0	1	1	0	1	1	0	1	1	0	0	0	0	1	0	3.4	3	1	240	53	66	100	82	2.8	2.5	1.9	24	24	21	3027	3401	788	3119	110	50	508	487
891	1	5	3	1	1	60	59	164	1	0	64	0	1	1	1	0	1	1	1	1	1	0	0	0	0	0	1	8.2	3	0	330		66	71	78	2.3	2.4	2.4	19	16	8	1971	2033	258	1689	18	44	187	3224
892	0		5	2	0	60	59	150	1	2	46	1	1	1	1	0	1	0	0	1	1	0	0	1	0	0	0	1.16	3	0	210	115	80	60	72	1.7	1.2	1.8	18	15	18	3376	3009	581	873	51	9.9	311	353
893	0	3	2	1	1	73	74	160	1	2	59	1	1	1	1	1	1	1	1	1	1	0	0	0	1	0	0	1.38	3	1	300	62	80	91	76	1.9	2.2	2.3	21	27	22	2682	2812	371	226	54	27	317	801
894	2	6	2	1	0	61	60.5	149	2	2	60	1	0	1	1	0	1	0	1	1	1	0	0	1	0	0	0	1.07	3	1	240	74	73	86	75	2.6	2.6	1.9	18	15	15	2842	2823	483	555	53	21	351	359
895	0	4	5	1	1	55	70	165	1	1	45	1	1	1	0	0	1	0	0	1	0	0	0	0	0	0	1	8.18	3	1	165	84	80	108	86	2.3	2.3	2.9	23	29	26	1598	2158	559	1055	47	22	160	319
896	0	4	5	1	0	66	59	157	2	1	49	0	1	0	1	0	1	0	1	1	1	0	0	0	1	0	0	1.67	3	0	160	95	86	71	73	2.5	2.2	2.1	17	17	18	3475	2565	664	658	72	46	356	598
897	2	5	2	1	1	52	66	159	2	2	67	1	1	1	1	0	1	0	0	1	1	0	0	1	0	0	0	1.07	3	1	240	63	92	95	79	1.8	2.5	2	17	18	16	1709	2032	300	192	51	19	452	835
898	0	4	5	1	1	69	63	165	2	2	37	1	1	0	1	0	1	0	0	1	1	0	0	1	0	0	0	1.08	3	1	240	119	76	76	66	2	2.2	2.1	17	20	22	2400	2027	640	319	41	39	400	1381
899	2	6	2	1	1	59	78	173	1	1	67	1	1	1	1	1	1	1	0	1	1	0	0	0	1	0	0	1.33	3	0	345	90	80	100	78	2.1	2.8	3	17	20	20	2417	1921	607	1133	78	48	510	2128
900	0	4	5	1	1	67	91	167	2	1	41	1	1	1	1	1	1	0	1	1	1	0	0	0	1	0	0	1.99	2	1	315	123	76			2.7	2.2	2.7	24					703	741	50	17	342	493
901	0	3	5	1	1	59	62	152	2	3	70	1	0	0	0	0	1	1	0	0	0	0	0	1	0	0	0	0.8	1	1	165	73	60	65	70	1.8	2.2	2.8	18	24	26	1585	1146	528.7	507.1	42	32	298	448
902	2	4	2	1	1	76	53	160	2	2	28.1	1	1	1	1	0	1	1	0	0	0	0	0	1	0	0	0	0.8	3	0	240	69	70	70	75	2.3	2.5	2.4	19	24	24	2534	2488	303	501	53	18	305	550
903	2	3	2	1	1	69	63	159	3	2	65	1	1	1	1	0	1	1	0	1	1	0	0	0	1	0	0	1.1	3	0	240	60	60	70	75	2.2	2.3	2.6	21	19	22	1622	2059	482	710	57	40	130	1051
904	0	3	5	1	1	69	56.4	164	1	2	75	1	1	1	1	1	1	1	0	1	0	0	0	1	0	0	0	1.1	2	0	165	69	60	65	65									150	197	44	19	205	323
905	0	5	2	1	1	66	59.4	152	1	0	60	1	1	1	1	1	1	1	1	1	1	0	0	0	0	0	1	4.8	3	0	240	74	60	70	70	2.1	3	3	19	21	24	2234	1614	412	626	51	15	300	382
906	2	4	2	1	1	68	58	170	2	1	48	0	0	1	1	0	1	1	1	1	1	0	0	1	0	0	0		2	0	210	65	80	80	80	3	2.8	3	18	24	26	1409	1548	152	350	36	76	220	581
908	0	3	3	1	0	73	74	156	2	1	68	0	0	1	1	1	1	1	0	1	1	0	0	1	0	0	0	1.16	3	0	270	100	60	90	80	2	3	2.6	30	30	15	2515	2563	362	405	51	24	305	660
909	0	3	2	1	1	75	38	152	1	0	30	0	0	1	1	1	1	1	0	1	1	0	0	1	0	0	0	0.85	2	1	240	46	60	80	80									181	232	44	25	162	308
910	0	5	2	1	0	78			2	4	48	1	1	1	1	0	1	1	0	1	1	0	0	1	0	0	0	0.9	3	1	240	63	60			1.5	1.4	2.1	22					731	586	8	33	407	303
911	0	5	5	1	1	44			1	0	45	1	1	0	1	0	1	1	1	1	1	0	0	0	1	0	0	1.5	3	0	230	144	80	80	80	2	2.7	2.5	22	32	15	2305	2123	1424	823	78	22	636	367
912	0	3	2	1	0	56			2	1	42	1	1	1	1	0	1	1	0	1	1	0	0	1	0	0	0	0.65	3	0	240	115	65	70	70	1.3	3.2	3	16	33	18	1813	1843	831	559	61	33	307	565
913	0	5	2	3	1	71	64	167	2	2	68	1	0	0	1	0	1	1	0	1	1	0	0	1	0	0	0		3	1	300	116	60	65	65	2	2.4	2.5	21	20	22	1918	1963	793	305	45	15	268
915	1	4	3	1	1	62	78	163	1	0	56	1	1	1	1	0	1	1	1	1	1	0	0	0	1	0	0	1.47	3	0	350		65	70	70	2.2	2.7	2.5	28	25	17	2235	2252
916	1	4	3	2	0	72	69.5	150	2	2	60	1	0	1	1	0	1	1	0	0	1	0	0	1	0	0	0	0.8	2	0	300		60	70	70	1.7	2.8	2.5	18	29	18	2181	2838	296	247	24	20	161	242
917	0	8	3	1	1	69	48.5	164	2	1	35	1	0	1	1	0	1	1	1	1	1	0	0	1	0	0	0	0.75	3	1	420	214	80	70	70	2.3	2.1	2.9	19	28	19	2861	2871	415	409	56	50	434	434
918	1	5	3	3	0	80	55	145	2	0	50	1	1	1	1	1	1	1	0	1	1	0	0	1	0	0	0	1	3	0	360		60	60	70	2	2	2.4	16	32	26	1868	2774	466	301	21	29	165	411
919	0	6	5	1	1	59	59	171	2	1	54	1	0	1	1	0	1	1	0	1	1	0	0	1	0	0	0	0.73	3	1	240	142	70	75	70	2.1	2.2	2.2	19	15	14	3522	2522	725	650	60	48	436	562
920	2	5	2	1	1	66	74	171	2	1	50	1	0	1	1	0	1	1	0	1	1	0	0	1	0	0	0	1	3	1	240	79	70	70	75	2	3.2	2.9	28	29	20	1882	3048	392	287	35	28	220	284
921	0	5	5	1	1	65	66	158	2	1	70	1	1	1	1	0	1	1	0	1	1	0	0	1	0	0	0	1.2	3	0	210	125	70	70	70	1.8	2.1	2.3	19	26	21	3390	2556	716	399	81	24	449	577
922	0	4	5	1	1	62	77	163	2	2	45	1	1	1	1	0	1	1	0	1	1	0	0	1	0	0	0	1	3	1	180	118	60	70	70									390	2	49	290	409	727
923	0	5	5	2	1	61	70	162	2	2	66	1	1	1	1	0	1	1	0	1	1	0	0	1	0	0	0	0.8	3	0	240	152	60	80	70	2.5	2.7	2.2	19	18	26	1979	2622	3384	3360	152	55	3730	1517
924	2	4	2	3	1	74	51	165	2	2	30	1	1	1	1	0	1	1	1	1	0	0	0	0	1	0	0	1.5	3	1	240	75	65	65	70									675	1048	55	33	479	700
925	0	3	5	1	0	43	47	145	2	2	48	1	1	1	1	0	1	1	1	1	1	0	0	1	0	0	0	0.5	3	1	180	95	80	80	85	2.1	2.7	2.7	16	25	21	2118	2945	279	126	48	14	323	258
926	0	4	3	2	1	65	55	160	2	2	66	1	1	1	1	0	1	1	0	1	1	0	0	1	0	0	0	1.1	3	0	300	110	60	80	80	2.6	3.3	2.5	22	22	19	1618	2329	441	299	43	30	446	1099
927	2	4	2	1	1	57	80.7	166	1	1	64	1	1	1	1	0	1	1	1	1	1	0	0	0	1	0	0	1.4	3	1	240	64	80	80	80	2.2	3.4	2.8	28	19	25	1887	2049	200	205	48	20	189	487
928	0	4	3	1	0	69	55.5	147	1	2	60	1	1	1	1	0	1	1	1	1	1	0	0	1	0	0	0	0.6	3	1	200	95	60	80	80	2.1	2.8	2	16	21	23	3107	3079	255	130	19	11	186	73
929	0	5	5	1	0	57	53	154	2	1	20	1	1	1	1	0	1	1	1	1	1	0	0	1	0	0	0	0.9	3	0	270	114	80	80	85	3.7	2.3	2.1	21	18	19	3124	2790	414	191	75	65	963	842
930	2	5	3	4	0	70	51	155	2	1	40	1	1	1	1	0	1	1	1	1	1	0	0	0	1	0	0	1.5	3	1	300	110	80			1.5	1.6	1.8	22					3237	1797	41	23	1767	948
931	2	4	2	1	1	75	64	165	1	1	50	1	0	1	1	0	1	1	0	1	1	0	0	0	0	1	0	2.5	3	0	180	59	80	85	80	2.8	2.4	2.8	23	21	19	2753	3400	493	495	16	16	393	303
932	2	4	3	1	0	88	42	157	2	2	65	1	1	1	1	0	1	1	1	1	0	0	0	0	1	0	0	1.3	3	0	240	59	80	70	80	1.6	2.1	2	20	19	16	2359	3341	425	360	54	24	163	162
933	0	6	3	1	1	58	68	165	1	2	70	0	1	0	1	0	1	1	1	1	1	0	0	1	0	0	0	0.7	3	0	380	150	60	70	75	1.4	2.5	2.5	28	28	26	2670	2340	395	230	51	20	353	552
934	0	6	5	1	1	51	72	160	1	0	60	1	1	1	1	0	1	1	0	1	1	0	0	1	0	0	0	1.1	3	0	270	148	60	65	70	1.7	1.9	1.8	23	20	13	2377	2133	1431	518	81	45	516	1415
935	2	4	2	1	1	70	68	165	1	0	58	1	1	1	1	0	1	1	0	1	1	0	0	0	1	0	0	1.3	3	0	240	68	60	70	75	2	3	2.5	24	34	22	2270	2173	488	410	47	20	363	583
936	0	5	3	1	1	46	73.5	161.5	1	0	51	0	1	0	1	0	0	0	0	0	0	0	0	1	0	0	0	1.2	3	0	300	142	65	70	75	2.5	2.4	2.3	24	15	15	1768	2128	214	147	43	50	797	464
937	0	2	5	1	0	68	59	148	2	2	59	1	1	1	1	0	1	1	0	1	1	0	0	1	0	0	0	1.2	3	0	180	60	60	85	85	1.7	2.5	2.3	23	35	18	2740	2370	518	360	51	21	415	410
938	2	3	2	1	1	65	85.7	184	1	1	60	0	1	0	1	1	0	0	1	1	1	0	0	1	0	0	0	0.9	2	0	240	73	60	70	75	2	3.4	3.2	21	29	15	1467	1653	157	221	37	28	345	557
939	0	4	2	1	1	74	67	164	2	1	40	1	1	1	1	0	1	1	1	1	1	0	0	1	0	0	0	1.1	3	0	240	100	60	70	75	2	2.1	2.5	20	28	22	2914	2624	201	218	46	23	249	573
940	0	5	3	1	0	54	51	145	1	0	41	1	1	1	1	0	1	1	0	1	1	0	0	1	0	0	0	0.98	3	0	300	126	80	80	85	2.1	2.1	2.9	20	22	22	2991	2098	333	247	44	31	518	819
941	0	5	5	3	1	57	80	173	1	2	51	1	1	1	1	1	1	1	0	1	1	0	0	1	0	0	0	1	3	1	180	135	60	65	80	2	2.1	3.3	23	22	14	3568	1547	2072	1889	34	2	869	670
942	0	2	5	2	1	65	71	158	2	2		1	1	1	1	0	1	1	0	1	1	0	1	1	0	0	0	1.1	2	0	180	51	60	65	80									115	3146	39	56	210	754
943	0	4	5	1	1	52	64	160	2	1	34	1	1	1	1	0	1	1	1	1	1	0	0	0	1	0	0	1.7	3	0	210	96	65	80	80	2.1	3.5	3.4	23	30	14	1510	1393	431	360	61	45	504	433
944	2	4	2	1	1	61	61.5	155	3	2		1	1	1	1	0	1	1	1	1	1	1	0	1	0	0	0		3	0	240		65			1.9	1.8	2.1	19					299	895	68	69	513	1915
945	2	4	2	1	0	80	45	147	4	4	30	1	1	1	1	0	1	1	1	1	1	0	0	0	1	0	0	1.3	3	1	180	52	65	70	65	2.2	2.4	2.4	18	24	19	1686	1598	554	2113	76	40	178
947	0	4	2	8	0	74	45	155	4	4	35	0	0	0	0	0	0	0	1	1	0	0	1	1	0	0	0	0.5	3	0	270	76	70			2.2	2.4	2.3						4630	3926	41	19	303	567
948	0	4	3	1	1	63	78	163	3	3	67	1	1	1	1	0	1	1	0	1	1	0	0	0	1	0	0	1.5	3	0	320	153	75	80	85	1.9	1.9	2.8	19	19	13	2595	2029	815	500	68	26	345	814
949	0	3	5	1	1	66	49	160	2	2	67	1	1	1	1	0	1	1	0	0	0	0	0	1	0	0	0	0.9	3	0	180	101	60	70	70	1.8	1.9	1.9	22	16	15			911	221	80	34	452	1043
950	0	4	5	1	0	41	54	153	1	1	67	1	0	1	1	0	1	1	1	1	1	0	0	1	0	0	0	0.7	3	0	255	105	74	85	66	2	2.1	1.9	21	23	15	3276	2748	522	241	26	22	426.8	295
951	0	4	3	1	1	67	84	163	2	2	34	1	1	0	1	0	1	1	0	1	1	0	1	1	0	0	0	1.01	2	1	300		77	74	84	2.7	2.5	2.7	21	30	31	2917	2033	961.9	858	120	41	1003	1512
952	0	6	5	1	1	58	72	174	2	2	59	1	1	1	1	0	0	0	0	1	1	0	0	1	0	0	0	1.08	3	1	360	129	73	85	70	1.7	2.2	3	13	26	23	2781	1886	609.4	361.7	61	24	708	816
953	0	4	2	1	1	70	63	170	2	2	55.6	1	0	1	0	1	1	1	1	1	1	0	0	0	0	1	0	2.48	3	1	300	118	70	107	81	1.8	3	1.9	27	22	15	4052	2821	764.7	6559	75	136	503	2320
954	2	4	2	1	1	53	64	163	2	1	55	0	0	1	1	0	1	1	0	0	1	0	0	1	0	0	0	0.82	3	0	315	75	77	89	75	2.3	2.4	2.4	16	28	25	1349	1819	252.5	243.5	38	26	251	634
955	0	5	3	1	0	59	52	170	3	3	38	1	1	0	1	0	1	0	1	1	1	0	0	1	0	0	0	1.17	3	0	480		87	79	75	2.2	2.4	2.2	26	27	24	2774	2220	1605	752.9	91	38	434	811
956	1	4	3	1	1	72	80	154	2	1	70	0	1	0	1	0	1	0	1	1	1	0	0	0	1	0	0	1.42	3	1	405		87	81	87	1.9	1.9	2.4	18	21	21	3509	2879	260.5	343.4	36	22	349	571
957	0	4	5	1	1	59	63.9	162	2	1	41.3	1	0	0	1	0	1	0	0	0	1	0	0	1	0	0	0	0.93	3	1	360	100	90	88	83	1.9	2.1	2.3	29	23	14	2620	2560	2239	599.3	81	78	504	366
958	0	4	3	1	0	62	47	140	2	4	63	1	0	1	0	0	1	1	0	1	1	0	0	1	0	0	0	0.72	3	0	365	110	90	109	100	2.7	1.9	3	24	27	18	1960	2318	858.6	430.6	72	50	613	992
959	0	5	5	1	1	65	52	170	2	1	23.1	1	1	0	1	0	0	0	0	1	0	0	0	0	0	0	1	6.14	3	1	300	90	70	77	68	3	3.7	3.2	26	30	24	1081	1851	897	5011	147	64	746	705
960	0	5	3	1	1	51	65.3	166	2	3	59	1	0	0	1	1	1	0	0	0	1	0	0	1	0	0	0	0.77	3	0	360	156	77	80	81	2	2.1	2	20					399.7	298.5	80	68	460	1440
961	0	6	5	1	1	68	101	162	2	1	41.4	0	1	0	1	1	1	1	1	1	1	0	0	0	1	1	0	2.12	3	1	300	120	83	83	81	1.6	1.6	2.7	25	26	23	1989	1473	234.9	268.1	48	33	330	747
962	2	3	2	2	1	68	67	162	3	3	69.23	0	0	0	0	0	1	1	0	1	0	0	0	1	0	0	0	1.06	3	0	300		77	79	78	2.6	2.6	3.1	25	25	23	2588	1200	198.5	629.9	40	42	207	686
963	0	3	3	3	1	57	71	157	2	2	43	0	1	1	1	0	1	0	1	1	1	0	0	1	0	0	0	1.11	2	1	375	74	93	89	87	2.3	1.9	3	22	26	18	2790	1799	1080	258.7	93	44	930	1789
964	2	5	3	1	1	53	56.5	159	3	2	41	0	1	0	0	0	1	1	1	0	0	0	0	1	0	0	0	1.27	3	0	245	198	73	92	71	1.8	2.3	2.7	22	24	18	2873	1853	2241	897.1	50	31	875	1609
965	0	6	5	1	1	68	62.5	168	2	1	67.3	0	1	1	0	0	1	1	1	1	0	0	0	1	0	0	0	0.99	3	1	375	143	67	86	93	2.2	2.3	2.4	26	24	27	1426	1784	1347	651.9	64	47	471	2266
966	2	5	2	1	1	84	49	155	3	3	51.9	0	0	0	1	0	1	1	0	1	0	0	0	1	0	0	0	1.13	3	1	300	93	67	70	96	2.3	1.8	1.5	20	24	21	2905	4175	542.6	327.2	42	21	207	434
967	1	4	3	1	0	77	62	150	3	3	48	0	0	0	1	1	1	0	1	1	1	0	0	1	0	0	0	0.71	3	1	360		80	78	77	2.4	2.5	2.7	20	24	22	2168	2020	2295	2128	37	24	380	706
968	0	6	5	1	1	58	56	160	1	1	30	0	1	1	0	0	1	1	0	1	1	0	0	1	0	0	0	1.37	3	1	315	146	70	98	82	1.9	1.8	3	19	16	20	3280	3608	1140	399.1	48	39	382	2562
969	0	5	3	1	0	66	44	151	3	3	22	1	1	0	0	0	1	1	1	1	1	0	0	1	0	0	0	0.73	3	1	380	155	59	58	84	2.1	2.1	1.8	16	23	16	2475	3112	920.6	454.4	71	32	462	333
970	2	4	2	1	0	84	40	150	3	4		1	0	1	1	0	1	1	1	1	1	0	1	1	0	0	0	0.88	3	0	300	53	73	77	73	1.3	2.5	1.1	16	17	13	2455	4920	487.7	645.9	49	17	208
971	1	4	3	1	0	60	73	153	3	1	57	1	1	0	0	0	0	1	0	1	0	0	0	1	0	0	0	0.7	3	1	315		80	70	75	2.3	2.8	2.3	18	15	19	2498	1980	200	150	27	14	218	275
972	1	5	3	1	1	71	61	162	2	1	28	1	1	1	1	0	1	1	1	1	1	0	0	0	1	0	0	1.6	3	0	300		70	80	75	1.4	2.1	2.9	15	25	14	3018	2018	211	230	35	28	208	278
973	0	5	2	1	0	78	54	147	2	0	48	1	1	1	1	0	1	1	1	1	1	0	0	1	0	0	0	0.75	3	1	210	81	75	75	80	1.8	2.5	2.4	23	24	27	1991	2553	180	148	26	18	128	134
974	0	5	5	1	1	60	73.4	162	3	2	51	1	0	0	1	1	1	0	1	1	1	0	0	0	0	0	1	4.2	3	0	240	125	55	60	60	2.5	1.9	2.4	25	22	22	2135	2314	380	620	57	21	370	476
975	2	5	2	1	1	64	62	169	2	1	19	1	1	1	1	0	1	1	1	1	1	0	0	0	1	0	0	1.6	3	0	300	95	70	70	70	2	2.5	2.3	19	22	18	1749	1885	343	293	42	25	242	706
976	0	5	5	2	0	63	63.5	152	1	1	60	0	1	0	1	1	1	0	0	1	1	0	0	1	0	0	0	0.86	3	1	180	129	55	70	75	1.3	1.9	2.5	21	31	22	3032	2457	1571	1048	45	44	445	900
977	0	4	3	1	1	58	80	161	1	1	51	1	1	0	1	0	1	1	1	1	1	0	0	0	1	0	0	1.4	3	0	330	132	65	80	75	2.1	2.4	1.8	28	18	17	3145	3399	691	399	25	20	660	422
978	2	6	2	1	0	70	55.5	155	1	0	70	1	1	1	1	0	1	1	1	1	1	0	0	0	1	0	0	1.4	3	1	300	97	65	75	80	1.6	2.3	2.1	27	17	15	2436	2600	597	406	31	22	891	446
980	1	4	3	2	1	78	50	165	2	2	24	1	1	1	1	0	1	1	1	1	1	1	0	0	1	0	0	1.5	3	0	390		70	70	75	1.7	2.6	2.3	23	24	28	2091	2357	290	509	20	17	126	378
981	2	5	3	3	1	65	58	158	3	0	40	1	1	1	1	0	1	1	1	1	1	0	0	1	0	0	0	1.2	3	0	300		70	80	80	1.3	1.4	1.6	22					434	674	38	24	301	498
982	0	6	3	1	1	57	60.5	165	2	1	58	1	0	1	1	0	1	0	0	1	1	0	0	1	0	0	0	1	3	1	360	154	80	80	80	2.1	2.1	2.4	20	17	19	2043	1689	883	649	56	37	430	847
983	1	3	3	2	1	83	52	152	1	2	47	1	0	1	1	1	1	1	1	1	1	0	0	0	0	1	0	2	2	1	300		55	55	60	1.3	1.3	2	28	12	30	4422	2167	2070	2450	32	15	249	385
984	0	4	3	3	1	58	62	170	2	1	60	1	1	1	1	0	1	0	0	1	0	0	0	0	1	0	0	1.4	3	0	360	141	70	70	60	2	2.5	2.8	27	26	16	2144	1290	751	539	46	36	534	1442
985	2	5	3	2	1	62	61	162	2	2	40	0	1	0	1	0	1	1	1	1	1	0	1	0	1	0	0	1.9	3	0	300	130	80	65	70	2.1	2.2	3.1	31	27	28	1600	1601	1656	364	57	49	350	805
986	0	6	5	1	0	53	45	148	1	1	40	1	1	0	1	0	1	1	1	1	1	0	0	1	0	0	0	0.9	3	0	180	129	70	70	70	2.1	2.8	2	21	22	17	2210	3575	472	333	55	30	202	331
987	0	4	1	1	0	64	39	146	1	2	37	0	1	0	0	0	0	0	0	1	0	0	0	1	0	0	0	0.74	3	1	240	88	75	70	80	1.8	2.7	2.5	19	19	24	1849	1964	546	327	43	29	475	228
988	1	4	3	2	0	78	50	149	2	1	44	1	0	0	1	1	1	0	1	1	1	0	0	0	1	0	0	1.1	3	1	420		80	80	80	2.4	1.7	3.3	26	19	25	2729	1873	71	58	18	23	405	336
989	0	6	5	1	1	78	67		1	3	75	0	1	0	1	1	0	0	1	1	1	0	0	0	1	0	0	1.4	3	1	210	136	70	80	75	2.5	1.9	2.4	22	24	24	4885	2385	738	688	36	21	199	409
990	2	3	2	1	1	55	75	175	1	2	52	1	1	0	1	0	0	0	1	1	1	0	0	1	0	0	0	0.81	3	0				75	75	2.9	2.8	3.2		26	21	1675	2153	226	193	24	18	210	371
991	0	4	3	1	0	54	73.5	156	2	2	70	1	1	1	1	0	1	1	1	1	1	0	0	1	0	0	0	0.83	3	0	310	130	70	70	75	2.8	3	2.9	19	23				456	245	56	30	309	403
992	0	6	5	2	0	61	52	157	2	2	44	1	1	0	1	0	0	1	1	1	1	0	0	0	0	0	1	3	3	0	270	182	70	70	70	1.9	2.9	2.3	23	31	23	1527	1825	1399	3326	58	42	236	1686
993	0	5	2	1	1	55	70	172	4	2	70	0	0	0	0	0	0	0	0	0	1	0	0	1	0	0	0	1	3	1	210		75	70	75	2.6	2.7	2.7	20	33	23	2657	1800	434	421	59	45	472
994	2	4	2	1	1	55	72	158	2	2	24	1	1	1	1	0	1	1	1	1	1	0	0	0	0	0	1	8.3	3	0	270	104	70	80	75	2.9	2.4	3.4	22	23	21	2043	1658	756	2368	45	51	402	511
995	0	3	3	2	0	53	56.5	154	1	2	80	0	1	1	1	0	1	0	0	1	1	0	0	1	0	0	0	0.87	2	1	285	146	70	75	75									411	398	56	31	436	3937
996	2	3	2	1	1	53	67.4	170	2	1	62	1	1	0	1	0	1	1	0	0	1	0	1	1	0	0	0	0.9	3	1	180	62	70	70	70	2.5	2.5	2.5	21	20	22	2400	2348	430	325	23	18	229	964
997	2	3	2	1	1	66	65	159	1	2	65	0	1	0	1	0	1	0	0	1	1	0	0	0	1	0	0	1.3	2	1	270	69	70	80	80	1.5	2.5	2.2	24	20	24	2806	2200	299	283	37	14	183	243
998	0	5	3	1	1	62	68	162	2	1	30	1	1	1	1	0	1	1	0	1	1	0	0	1	0	0	0	0.8	3	0	210	112	70	75	70	2.5	2.2	2.5	25	21	22	3231	2332	586	353	31	19	836	535
999	2	5	2	1	1	65	75	172	1	2	42	1	0	1	0	0	1	1	0	1	1	0	0	0	1	0	0	1.4	3	1	270	82	60	75	70	2.3	2.5	3.2	25	24	24	1670	1412	449	289	24	17	199	809
1000	0	3	3	1	1	61	66.5	168	3	3	30	1	1	0	1	0	1	1	0	1	1	0	0	1	0	0	0	1	2	0	260	112	60	75	70	1.6	2.3	2.8	26	23	15	2998	3577	188	183	37	33	277	828
1001	0	4	3	2	1	77	59.5	166	2	2	41	1	0	1	1	0	1	1	0	1	0	0	0	1	0	0	0	1.7	3	1	360	125	80	85	65	2.1	1.7	2.2	37	17	19	3732	2789	368.3	405.5	42	18	264	583
1002	2	4	2	1	1	73	52	164	2	3	62.3	1	0	1	1	0	1	0	1	1	0	0	0	0	1	0	0	1.64	3	1	330	65	83	83	102	2	2.8	2.6	32	31	22	2048	2159	335.6	364.3	38	27	223	543
1003	2	5	2	1	1	54	56	153	2	2	31	0	1	1	1	0	0	1	0	1	1	0	0	0	0	0	1	7.37	3	1	325	69	80	75	89	2.4	3.4	2.7	44	36	47	1851	1529	1190	1132	73	20	332	478
1004	2	4	2	1	1	52	57	158	3	3	63	0	1	1	1	0	1	0	0	0	0	0	0	1	0	0	0	0.75	3	1	300	110	83	69	90	3	2.4	2.9	30	33	33	1140	1244	309.8	251.1	60	24	226	312
1005	0	4	3	1	0	66	50	151	3	3	26	1	0	1	1	0	1	1	1	1	1	0	0	1	0	0	0	0.76	3	1	390	150	90	91	92	1.8	2.3	2.6	22	22	22	2277	2671	555	373.3	54	14	270	214
1006	2	4	2	1	1	61	62.5	158	2	2		1	1	0	1	0	1	0	1	1	1	0	0	1	0	0	0	1.15	3	1	280	58	96	89	111	1.8	2.4	2.6	32	26	28	2494	2661	529.3	497.8	58	32	342	1182
1007	2	6	2	3	0	72	50	150	3	1	38.8	1	0	1	1	0	1	1	0	1	0	0	0	1	0	0	0	0.58	3	1	300	73	65			1.9	2.1	2.1	23					704.8	452.4	52	22	246	456
1008	0	4	4	1	0	69	43	161	1	2	65.7	1	0	1	1	0	1	1	1	1	1	0	0	1	0	0	0	0.65	3	0	320	80	73	66	90	2.5	2.8	2.8	26	13	15	2318	2751	357.3	366.5	57	24	235	399
1009	2	5	2	1	1	59	66	165	1	1	59	1	1	0	1	0	1	1	0	1	1	0	0	1	0	0	0	1.66	3	1	380	79	76	76	80	3.2	2.1	2.8	32	26	23	3010	2905	1209	775.2	86	36	642	1733
1011	2	4	3	1	1	74	63	173	1	1	67	1	0	1	1	0	1	0	0	1	1	0	0	1	0	0	0	1.01	3	0	285	65	96	89	77	1.3	2.1	2.4	25	23	23	3543	2062	430.9	656.7	49	22	273	490
1012	1	3	3	1	1	64	69	161	3	2	65	1	1	1	1	0	1	0	1	1	1	0	0	1	0	0	0	0.8	3	0	330		83	78	80	1.6	2	1.9	35	30	30	1693	1648	168.9	120.7	18	16	175	478
1013	2	4	2	1	0	75	60	150	2	2	65.6	1	1	1	1	0	1	1	0	1	1	0	0	1	0	0	0	0.81	3	0	260	59	60			1.4	1.5	1.6	30					494.7	293.5	37	4.9	218	403
1014	2	4	2	1	0	66	48.2	150	3	3	71	1	0	1	1	1	1	1	0	1	1	0	0	1	0	0	0		3	1	275	58	73	86	88	2.2	2.5	2.9	20	24	33	1691	2114	352.5	218	50	25	377	445
1015	0	3	3	1	0	65	55	160	2	3	53	1	0	1	1	0	1	0	0	1	1	0	0	1	0	0	0	0.69	2	1	112	89	90	100	84	1.6	1.8	1.8	20	20	24	3548	2820	439.8	420.7	36	29	420	470
1016	0	5	2	1	1	59	66.5	156	2	0	28	1	1	0	1	0	0	0	1	1	1	1	0	1	0	0	0	1.15	3	1	345	94	83	80	73	2.7	2.3	2.9	34	36	24	1655	1840	646.6	245.2	78	26	509	754
1017	0	1	4	1	1	58	70	170	2	1	65	0	0	0	1	0	1	1	1	1	1	0	0	1	0	0	0	0.83	2	0	190		73	75	76									16.2	155.7	21	30	226	900
1018	0	4	5	1	1	49	60		2	1	32.5	1	1	0	1	0	1	1	0	1	1	1	1	0	1	0	0	1.25	3	1	300	98	100	100	98	2.9	2.8	2.9	33	20	22	1783	2656	463.7	338.2	57	32	207	473
1019	1	3	3	1	1	47	63	158	3	1	58	0	0	0	1	1	1	0	1	1	1	0	0	0	0	0	1	9.24	2	0	325		90			2.3	2.1	2.5	24					632.9	823.4	10	26	99	1270
1020	2	3	2	1	0	55	54	152	2	2	72	1	0	1	1	1	1	1	1	1	1	0	0	1	0	0	0	0.54	3	1	300	55	76	80	98	2.1	2.4	2.7	24	27	26	3855	2751	319.5	371.7	60	32	233	511
1021	1	3	5	1	1	61	65	161	1	1	55	1	0	0	1	0	1	0	0	1	1	0	0	1	0	0	0	0.77	1	1	240		73	72	71									34.2	61	19	13	50	297
1022	0	5	5	1	1	71	49	160	3	2	54	1	1	1	1	0	1	1	0	1	0	0	0	1	0	0	0	0.52	3	1	300	120	70	85	75	1.8	2.5	3.2	26	30	25	1760	2111	363.2	173.1	50	31	236	790
1023	1	1	3	1	1	56	63	164	2	1	60	0	0	1	1	0	1	1	1	0	1	0	0	1	0	0	0	0.88	1	0	330		73	90	73									35.1	74.4	6	7	217	147
1024	0	5	5	1	0	96	53	146	2	1	50	0	1	1	1	0	1	1	0	1	0	0	0	1	0	0	0	0.66	3	0	300	114	76	72	73	1.7	2.4	2.6	25	27	34	1956	2066	619.4	529	57	20	377	529
1025	0	6	3	1	1	52	69	170	1	0	65	1	0	1	1	0	1	1	0	1	1	0	0	1	0	0	0	0.63	3	0	360	130	73	70	84	2.9	2.1	2.9	20	22	32	2580	1773	723	517.1	79	23	544	383
1026	2	3	2	1	1	59	74	168	2	1	51.9	0	0	1	1	1	1	1	0	1	1	0	0	1	0	0	0	1.01	2	1	240	57	75	71	73	2.5	2.5	2.6	34	27	31	1961	1856	441.3	240.7	58	40	511	1778
1027	2	2	2	1	0	54	55	151	3	3	68.3	0	0	1	1	0	1	1	0	0	0	0	1	1	0	0	0	0.67	1	1	210	37	80	93	70									141	470.7	35	40	275	588
1028	1	2	4	1	1	73	41	160	3	3	56.7	1	0	1	0	0	1	1	0	0	0	0	0	0	0	1	0	2.8	2	1	354		70	64	68	2.2	3.1	2.9	27	29	26	1776	1675	903	759.1	36	29	146	977
1029	0	6	3	1	1	75	53.5	167	1	1	55	1	1	1	0	0	1	1	0	1	1	0	0	0	1	0	0	1.6	3	0	610	157	86	68	84	1.7	1.4	2.5	32	22	19	3145	2328	966.2	1057	79	36	455	600
1031	0	4	5	1	1	71	50	153	1	0	54.7	1	0	1	1	0	1	1	0	1	1	0	0	1	0	0	0	0.82	2	0	315	152	96	94	74	2.7	2	2.5	25	32	30	3026	2472	2014	1029	111	35	629	768
1032	0	3	3	1	0	65	54	148	2	0	79	1	0	1	1	0	1	1	0	1	1	0	0	1	0	0	0	0.74	2	1	275	90	83	67	76									188.9	182.3	41	20	252	366
1033	0	4	5	2	1	58	73	170	1	1	64	0	1	0	1	1	0	0	1	1	1	0	0	1	0	0	0	0.97	3	0	265	72	86	93	75	1.4	2.2	1.8	17	20	35	3202	1632	380.4	420.8	36	18	291	462
1034	1	2	5	3	0	78	56	166	2	1	37	1	1	1	1	1	1	1	1	1	1	0	0	1	0	0	0	1.04	2	1	220		76	69	77	2.6	2.4	3.8	40	35	35	1034	1440	44.4	149.1	20	24	84	333
1035	0	7	5	1	1	65	57	156	2	1	30	1	0	1	1	0	1	1	0	1	0	0	0	0	1	0	0	2.32	3	1	330	180	90	82	78	1.7	1.9	2.1	32	24	21	3032	2336	668.2	983.4	49	20	259	312
1036	0	5	3	1	1	68	55	162	1	0	50	1	0	1	1	0	1	1	1	1	1	0	0	0	1	0	0	1.44	3	1	430	155	80	98	81	1.2	2.1	1.8	31	23	26	1419	2739	790.7	721.9	62	36	332	732
1037	2	5	2	1	1	77	79	166	1	1	42.9	0	0	1	1	1	1	1	1	1	1	0	0	1	0	0	0	1.17	3	0	270	75	70	66	67	2.6	2.8	2.7	22	24	37	1618	1742	778.8	954.9	59	28	399	615
1038	2	5	2	1	1	61	61.5	157	3	1	67	1	1	1	1	0	1	0	1	1	1	0	0	1	0	0	0	1.86	3	1	405	80	73	98	73	2.5	3	2.8	29	26	21	2493	2231	721.9	330	36	26	732	456
1039	2	4	2	3	0	75	50	148	2	1	66	0	1	0	0	1	1	1	1	1	1	0	0	1	0	0	0	0.78	3	1	280	75	73	103	100	1.1	1.4	1.3	31	26	23	4172	2850	609.1	5310	63	66	317	1352
1040	2	6	2	1	1	75	54	155	2	1	36.2	1	1	1	1	0	1	1	1	1	0	0	0	1	0	0	0	11	3	1			80	76	67	2.2	2.2	2	26	27	20	2493	2874	425.7	485.9	63	46	383	1147
1041	2	4	2	1	0	58	53	151	2	1	51.6	0	0	1	1	0	0	1	1	1	0	0	0	1	0	0	0	0.62	3	1	310	75	75	84	77	1.7	2.2	2.8	21	24	25	3435	2331	288.9	596.9	50	85	279	1156
1042	1	2	5	1	0	69	60	150	2	1	47	1	1	1	1	0	1	0	0	1	0	0	0	1	0	0	0	0.75	2	1			86	66	78	1.4	2.2	2.7	28	26	35	1745	1593	53.8	80.4	13	12	56	187
1043	0	4	3	1	1	71	65	160	1	0	50	1	0	1	0	0	1	1	0	1	1	0	0	1	0	0	0	1.17	2	1	380	100	70	87	79	1.5	2.1	2.1	20	24	27	3625	2781	491.2	663.4	59	40	281	784
1044	2	4	3	5	0	78	40	150	3	2	37	1	0	1	1	0	1	0	1	1	0	0	0	1	0	0	0	1.14	3	1	405	143	86			1.7			36					3924	4633	61	90	27.7	630
1045	2	5	2	1	1	51	77.5	168	2	1	20	1	1	1	1	0	1	1	1	1	1	0	0	1	0	0	0	1	3	1	330	110	76	95	76	2.4	2.2	2.3	27	22	27	3055	2400	752.7	258.3	49	15	563	568
1046	2	2	2	1	1	69	69.8	164	2	0	50	0	0	0	0	0	0	0	1	0	0	0	0	0	1	0	0	1.71	2	1	165	30	75	82	85						35			78	90	21	20	144
1047	0	5	5	1	0	65	70	157	2	1	66	1	1	0	1	0	1	1	1	1	0	0	0	1	0	0	0	0.66	3	0	345	135	76	90	102	1.9	2.5	2.8	27	25	18	1882	2858	909.4	649.2	55	22	444	471
1048	1	3	3	1	0	70	51	155	1	0	40.7	1	1	0	0	0	1	1	1	1	0	0	0	1	0	0	0	1.35	3	0	300		90	102	65	2.2	1.2	2.4	25	24	15	3723	2688	183	179.8	23	1	106	133
1049	0	4	4	2	0	57	60	155	2	2	40	0	0	0	1	0	1	1	0	0	0	0	0	1	0	0	0	0.44	3	0	310	79	70	100	100				25	8	9			275.5	228.5	64	30	229	297
1050	0	4	2	1	0	52	59	152	2	0	31	1	1	0	1	0	1	1	1	1	0	0	0	1	0	0	0	0.85	3	0	360	75	80	84	66	2.4	2.5	2.3	30	36	31	2801	2231	365.3	342.5	40	25	302	556
1051	2	4	2	1	0	60	69	160	2	0	76	0	1	1	1	0	1	1	1	1	1	0	0	1	0	0	0	0.73	3	1	280	65	76	72	72	2.2	2.5	3.2	20	22	20	1888	1576	295.6	1072	62	72	313	2157
1052	2	4	2	2	0	62	58	150	2	1	79	0	0	0	0	0	0	0	0	1	1	0	0	1	0	0	0		3	0	255	69	73	86	67	2.2	1.7	2.1	25	22	24	3547	2586	460	135.2	17	10	289	206
1053	1	1	5	1	0	60	64	158	2	2	40	0	0	0	1	0	1	1	1	0	0	0	0	1	0	0	0	0.6	3	1	150		83											111	280.5	3	50	119	845
1054	0	5	2	1	0	57	54	150	2	3	42	0	0	1	1	0	0	0	1	1	1	0	0	1	0	0	0	0.68	3	1	345	135	70	71	66	2.1	2.2	2.1						1566	733.7	175	74	1033	677
1055	0	5	5	1	1	65	57	167.5	2	1	33.7	1	1	1	0	0	1	0	1	1	0	0	0	1	0	0	0	2.33	3	0	330	265	93	98	72									486.9	1674	44	29	237	377
1056	2	5	4	1	1	52	56.5	152	2	1	45	1	1	1	1	0	1	1	0	1	0	0	0	0	0	0	1	4.73	3	1	385	135	66	66	66	2.1	2.2	2.2						704	1900	248	49	2461	1322
1057	0	6	3	1	1	54	81	175	2	1	45	0	1	0	1	0	1	1	1	1	1	0	0	1	0	0	0	1.04	3	0	420	151	73	94	74									389.4	309	52	19	408	556
1058	2	5	2	2	1	61	58	157.5	2	2	31	1	1	0	1	0	1	0	1	1	0	0	0	0	1	0	0	1.4	3	0	345	100	70	87	97	2.1	2	2						389	240	52	12	408	258
1059	0	5	5	1	0	71	57	156	2	0	72	1	0	1	0	0	1	0	1	1	1	0	0	1	0	0	0	1.59	3	0	390	175	78	83	89									2179	1104	82	40	417	1130
1060	0	5	3	1	0	59	45	150	2	3	53	0	1	1	1	1	1	1	1	1	1	0	0	1	0	0	0	0.95	3	1	380	150	70	74	86	2.3	2.2	1.4	27	24	14	2670	3110	454.5	340.7	49	22	388	690
1061	2	3	2	3	1	70	65	165	1	0	35	1	1	1	0	0	1	1	1	1	1	0	0	1	0	0	0	1.2	3	1	270	285	66	71	77	2	2.4	2.5	43	33	34	1759	2371	98.3	199.2	29	18	222	348
1062	2	5	2	1	1	78	64	160	2	0		0	0	0	0	0	0	0	1	1	0	0	0	1	0	0	0	1.21	3	1	280	72	66	68	67	1.9	1.9	2.6	24	40	28	1648	1964	478.8		59	32	338
1064	2	4	2	1	0	70	45	150	3	1	58.1	1	0	0	1	0	1	1	1	1	1	1	0	1	0	0	0	0.86	3	1	260	55	73	62	71	2.7	1.8	2.5	26	28	25	3052	2127	354.7	288.7	46	20	206	303
1065	0	3	3	2	1	70	62	168	2	1	44	0	0	0	0	1	1	0	0	1	0	0	0	1	0	0	0	1.13	3	0	290	100	70	77	74									2838	3000	39	35	254	1299
1066	0	3	3	1	0	62	69	153	2	2	58	0	0	1	0	0	1	1	0	1	1	0	0	1	0	0	1	1	2	0	360	115	100	78	78	2.2	3	2.3	23	38	31	1810	2305	455.5	449.3	65	18	642	585
1067	1	4	3	2	0	58	48	149	2	3	75	0	0	1	1	1	1	0	1	1	1	0	0	1	0	0	0	0.79	3	0	640		65	78	65	1.8	1.9	2.4	26	34	35	2200	1940	96.5	85	14	8	62	103
1068	2	4	2	3	1	57	86	164	1	0	55.4	1	0	0	1	0	0	1	0	1	1	0	0	1	0	0	0	1.41	2	1	270	77	90	80	82	1.7	1.5	1.6	19	30	31	1510	1702	492.5	448.2	36	29	380	1340
1069	2	4	2	1	0	53	58	159	2	2	75	1	1	1	1	0	1	1	0	1	1	0	0	1	0	0	0	0.66	3	0	270	100	83	94	98	3.2	2.5	2.1	27	20	15	2578	3071	433.1	391.3	41	34	229	379
1070	2	4	2	1	1	59	78	163	2	0	56	1	0	0	1	0	1	0	0	0	1	0	0	1	0	0	0	1.13	3	1	300	60	80	96	90	2.1	2.5	2.9	34	25	30	2663	2534	183.6	176.1	43	23	368	663
1071	0	3	5	1	0	58	48.5	144	1	1	72	1	0	1	1	0	0	1	0	1	1	0	1	1	0	0	0	0.68	2	1	775	225	73	74	73	2.1	2.2	2.3						258.4	317.1	54	17	304	321
1072	0	5	3	1	0	64	49.7	148	2	0	60	1	1	1	1	0	1	1	1	1	1	0	0	1	0	0	0	0.93	3	0	345	90	93	88	96	1.3	2.4	2.9	25	35	24	2533	2990	388	439.7	49	18	317	439
1073	0	2	3	1	1	60	71.5	169	2	0	78	1	0	1	1	0	0	0	1	1	1	0	1	1	0	0	0	0.87	2	1	300	80	76	84	87									141.5	134.3	32	22	330	771
1074	0	4	5	1	0	74	45	145	2	1	39	0	1	0	1	0	1	1	1	1	1	0	0	1	0	0	0	1.13	3	0	280	114	80	87	82	1.8	1.8	2.1	27	23	34	3210	2218	309.2	1388	60	82	223	1182
1075	0	4	3	2	0	57	43	152	2	1	75	1	0	1	1	0	1	1	1	1	0	0	0	1	0	0	0	1.38	3	0	325	142	73	80	85	1.4	1.1	1.8	19	20	19	4563	2245	669.6	387.2	49	25	366	493
1076	0	4	2	1	1	68	78	165	2	1	64	1	1	1	1	1	1	1	1	1	1	0	0	1	0	0	0	0.79	3	1	315	53	76	75	78	2.1	2.1	3	22	34	30	2372	1790	669.6	837.2	49	25	366	493
1077	2	4	2	1	1	60	72.4	158	1	0	76	1	0	1	1	0	1	0	1	1	1	0	0	1	0	0	0	0.91	3	1	310	45	78	78	78	2.3	2.8	2.2	24	30	21	3001	2000	237.7	250.6	56	26	282	580
1078	0	5	3	1	1	69	57	163	2	1	30	1	0	1	1	0	1	1	1	1	1	1	0	1	0	0	0	1.5	3	1	405	157	86	73	76	1.8	2.2	2	19	15	22	2147	2895	392.3	291.3	61	38	215	488
1079	2	5	4	1	0	72	59	146	3	2	72.5	1	1	1	1	0	1	1	0	1	1	0	0	1	0	0	0	0.92	2	1	245		80	75	95	2.2	2.2	2	23	30	31	2452	3200	695.7	862.6	43	26	283	496
1080	1	4	3	3	0	81	52	150	1	1	66	0	0	1	0	0	1	1	0	0	1	0	0	1	0	0	0		3	1	365		73	80	78	1.9	2	2.4	25	29	24	3295	2633	316	375.1	33	21	129	231
1081	2	3	2	1	0	76			2	1		1	1	1	1	0	1	1	0	0	0	0	0	1	0	0	0	0.86	3	0	220	55	65	80	92	1.7	2.3	2.3	14	24	20	1838	2810	281	421	42	5.5	125
1082	2	5	2	1	1	63	67	164	1	0	60	1	0	0	1	0	1	0	0	1	1	0	0	1	0	0	0	0.93	3	0	375	120	73			2.3	2.2	2.4	28					737.2	240.8	38	14	350	454
1084	0	5	5	1	0	59	54.5	153	3	3	60	1	0	1	1	0	1	0	1	1	1	0	0	1	0	0	0	0.86	3	1	300	240	93	95	70	2.4	2.3	2.1	18	25	18	3061	2613	318.6	518.2	48	20	259	508
1085	2	5	2	1	1	79	62	165	2	1	64.8	1	0	1	0	0	1	1	0	1	1	0	0	1	0	0	0	1.5	3	0	240	62	80	76	86	2.7	3.8	2.1	24	29	22	1595	1907	273.3	395.6	27	22	266	549
1086	1	4	3	1	1	73	64.9	165	2	1	35	1	1	0	1	0	1	1	0	1	1	0	0	0	1	0	0	2.2	3	0	360		83	81	99	2.1	2.2	2.4	16	26	22	2583	2472	234.9	390.2	24	14	247	383
1087	2	4	2	1	0	67	48	143	2	1	54.7	1	1	0	0	0	1	1	0	0	0	0	0	0	1	0	0	1.61	3	0	315	70	83	93	83	1.5	1.4	2	22	26	20	4782	2780	667	933.5	57	58	335	1052
1088	0	4	5	1	1	65	69	159.5	2	1	80	0	0	1	1	0	1	1	1	1	1	0	0	0	1	0	0	1.48	3	0	315	120	85	88	87	1.7	3	2.3	28	28	27	1867	2877	853.1	520.5	44	32	356	832
1089	0	6	5	1	1	64	47	166	3	2	64	0	0	0	0	0	1	1	0	0	0	0	0	1	0	0	0	0.93	3	0	375	110	95	85	85	2.3	2	2.2	28	27	27	2053	2906	283.6	499.3	80	26	26	220
1090	0	5	5	1	1	53	59	159	2	1	55	0	1	0	1	0	1	1	1	1	1	0	0	0	1	0	0	2.06	3	1	330	135	86	73	80	2.4	1.7	2.9	24	26	28	2828	1804	455.5	595	54	34	404	1189
1091	0	5	5	1	0	63	56	152	2	1	33	1	0	1	1	0	1	1	1	1	1	0	0	1	0	0	0	0.89	3	1	325	135	76	76	80	1.8	2.3	3	21	31	28	2473	1691	569.7	397.1	45	48	249	452
1092	0	4	2	1	0	67	48	146	2	0	58	1	1	0	1	0	1	1	1	1	1	0	0	1	0	0	0	0.76	3	1	250	90	80	76	93	1.6	2.5	2.2	29	34	32	2001	3598	345.5	529.1	63	30	304	695
1093	2	4	2	1	0	76	42	153	2	1	50.9	0	0	1	0	0	1	1	1	1	0	0	0	0	0	0	1	4.15	3	0	240	47	80	89	75	1.6	2	2.2	29	29	33	3347	2188	459.7	460	49	15	209
1095	2	4	2	1	1	53	66	161	2	0		1	0	0	1	0	1	1	1	0	1	0	0	1	0	0	0	1.07	3	1	300	81	73	85	75									263.6	228.9	64	46	402	582
1096	0	5	5	2	1	71	61	152	3	1	10.9	1	1	1	0	0	1	0	1	0	1	0	0	0	1	0	0	1.9	3	1	345	147	93	67	79	2.2	2.6	1.9	38	23	31	4701	2388	1457	1484	83	31	560	1041
1097	0	4	3	1	0	80	50	148	1	2		0	1	1	1	0	1	1	0	1	0	0	0	0	1	0	0	1.39	3	1	375	120	86			1.5	1.4	1.8	29					252.7	265.2	74	8.87	469	808
1098	2	4	2	1	1	61	56.3	151	1	0	57.9	1	1	0	1	0	1	1	1	1	1	0	0	1	0	0	0	1.22	3	0	225	60	99	75	76	2.8	2.6	2.7	23		14	2364	2206	263	418.3	54	19	208	401
1099	0	3	4	1	0	66	52.5	153	2	0	33	0	1	0	1	0	1	1	1	0	1	0	0	1	0	0	0	0.79	3	1	390	155	73	85	95	2.4	2.3	2.6	25	42	28	1765	2383	690.1	216.9	54	34	426	1061
1100	1	4	3	4	1	57	68	170	2	2	27.1	0	1	0	0	0	1	0	0	1	0	0	0	1	0	0	0		3	1	300		83	62	66	1.4	2.9	2.2	34	29	27	2850	2453	3895.5	1490	40	35	1337	2194
1101	0	5	5	1	0	63	46.5	146	2	0	54	1	1	1	1	0	1	0	1	1	1	0	0	0	1	0	0	2.35	3	0	345	140	80	102	82	2	1.9	2	26	29	31	3786	2304	1140	2280	85	36	107	597
1102	0	6	5	1	0	59	53.5	151	2	1	58	1	0	1	1	0	1	1	1	1	0	0	0	0	0	0	1	2.87	3	0	330	150	95	101	81	1.5	2.3	3.7	20	22	20	3224	1553	474.3	825.9	59	19	351	242
1103	1	4	3	2	1	68	74	175	2	1	40	1	0	1	1	0	1	0	0	1	0	0	0	0	1	0	0	1.3	3	0	430		80	87	66	1.4	2.2	2.1	19	24	23	2822	2522	3043	2064	41	37	292	1486
1104	2	4	2	1	1	68	57	165	1	1	51	1	1	1	1	0	1	0	0	1	0	0	0	1	0	0	0	1.24	3	1	275		63	108	80	2.6	2.5	2.9	27	25	24	3333	2215	393.2	236	42	21	235	434
1106	0	3	3	1	1	52	55	165	1	0	58	1	1	0	1	0	1	1	0	1	0	0	0	1	0	0	0	1.12	3	0	370	130	73	106	75	2.8	2.4	2.7	28	26	18	2592	2492	641.5	424.3	69	44	740	1465
1107	2	5	2	1	1	72	68	160	2	1	69.3	0	0	1	0	1	1	1	1	1	0	0	0	0	1	0	0	1.81	3	1	270	80	73	84	90	2.3	2.8	3	30	43	37	1591	2371	293.4	771.7	41	33	226	607
1108	0	5	5	1	1	69	54	161	3	1	17.4	0	1	1	1	0	1	1	1	1	0	0	0	0	1	0	0	1.3	3	0	310	100	73	87	65	1.5	2.4	2.8	24	27	19	2119	1622	253.4	232.7	45	23	223	345
1109	2	5	4	1	1	62	73	169	1	1	55	1	0	0	1	0	1	0	0	1	1	0	0	1	0	0	0	1.09	3	1	330	90	73	77	89	2.3	1.8	2.8	17	35	26	2545	1762	1265	609.8	53	34	454	1860
1110	0	3	3	1	0	60	57	140	1	0	73	0	1	0	1	0	1	1	1	1	1	0	0	1	0	0	0	0.64	3	0	350	130	76	104	88	3.8	2.4	2.1	28	22	29	2764	3629	350.3	130.6	88	44	378	36
1111	0	4	5	1	1	66	53	157	2	2	60	0	0	1	1	0	1	0	0	1	0	0	0	0	0	0	1	0.89	3	0	290	95	85	93	74	2.4	3.4	2.5	26	24	29	3457	2195	1649	1416	76	31	611	1141
1112	2	5	2	2	1	77	81.5	163	2	1		0	0	0	0	0	0	0	0	0	0	0	0	0	0	0	0	1.03	3	0	275	72	55	58	81	1.6	1.8	2.4	36	25	32	3107	1934	364.8	686.5	38	15	246	400
1113	0	4	5	1	0	68	45	148	2	1	15	0	0	0	0	0	1	0	0	0	0	0	0	1	0	0	0	2.5	3	0	340	80	85			2.3	2.2	2.4	36					270.2	509.5	31	2.3	160	157
1114	0	5	3	1	1	68	63	161	2	1	37	0	1	0	1	0	1	1	0	1	0	0	0	1	0	0	0	1.2	3	1	395	140	73	83	74	1.8	1.8	2	21	23	20	2113	1694	570.6	464.7	46	27	318	564
1116	2	4	2	1	0	59	60.5	161	2	1	48	1	1	0	1	0	1	1	1	1	1	0	0	1	0	0	0	0.77	3	1	320	185	73	78	77	1.9	1.9	2.2	23	27	26	3253	2380	539.4	304.2	46	16	175	211
1117	0	4	6	1	1	66	55	157	2	2	26	1	0	1	1	0	1	1	1	1	1	0	0	0	0	1	0	3.21	3	0	240	93	73	71	79	1.8	1.6	2.7	22	27	19	2732	1767	479.8	385.8	72	34	315	1120
1118	0	5	3	1	0	52	40	156	3	1	60	1	1	1	1	0	1	1	1	0	1	0	0	1	0	0	0	1.62	3	1	420	140	73	115	80	1.6	2.3	2	25	16	22	2255	2827	1018	1497	46	26	285	521
1119	0	5	5	1	0	53	70.5	146	1	1	38	1	1	1	1	0	1	1	0	1	1	0	0	1	0	0	0	0.84	3	1	300	110	90	82	79	3.2	2.3	2.6	39	27	38	3069	2626	519.3	177.6	53	27	512	585
1120	0	6	2	1	0	54	70	55	3	2	25	0	1	1	1	0	1	1	1	1	1	0	0	1	0	0	0	0.7	3	1	320	105	66	101	102	2.4	2	3.1	24	29	30	3860	1815	519.3	177.6	53	27	512	585
1121	2	5	2	1	1	63	59	163	2	1	62	1	1	0	1	0	1	1	0	1	1	1	1	1	0	0	0	1.36	3	0	270	100	70	74	70	2.4	2.6	3	22	18	18	2068	1281	918.1	467.5	43	21	254	338
1122	1	2	3	1	0	62	45	153	3	2	50	1	1	1	1	0	1	1	0	1	1	0	0	1	0	0	0	0.85	2	0	255		80	89	83									222	81.8	30	21	184	337
1123	2	4	2	1	1	61	84	169	2	1	41	1	0	1	1	0	1	1	1	1	1	0	1	1	0	0	0	1.1	3	1	330	89	75	73	86	1.9	2.4	2.8	30	23	31	3611	1993	488.9	1416	39	198	443	1791
1124	1	4	3	2	0	79	33	149	2	2	64	1	0	1	0	0	1	1	0	0	0	0	0	1	0	0	0	0.98	3	1	75		70	70	78	2	2.4	1.7	32	15	28	2101	3303	200.1	208.2	42	36	188	518
1125	0	5	3	1	1	47	75	162	2	0	54.7	1	1	0	0	0	1	1	0	0	0	0	0	1	0	0	0	1	3	0	300	124	80	83	71	1.9	3.3	2.8	25	25	30	1586	1700	662.1	335.3	65	35	953	1643
1126	0	6	2	11	1	54	70	160	2	0	40	0	0	1	0	0	1	1	1	1	0	0	0	1	0	0	0	0.81	3	1	310	150	76	68	82	2.1	2.5	2.4	27	26	29	1947	2181	460.3	482.9	70	26	627	937
1127	1	5	3	1	1	58	88.6	170	3	2	50	0	1	0	0	0	1	1	1	1	1	1	0	0	1	0	0	1.97	3	1	555		100	71	92	2.4	1.8	3	36	30	27	3113	2212	199.8	157.3	31	2.4	696	1001
1128	0	5	3	1	1	55	53	163	2	1	30	1	1	0	1	1	1	1	0	1	1	0	0	1	0	0	0	1.14	3	0	370	132	75	77	92	1.6	1.6	2.7	29	19	70	3311	2113	879.7	727.7	64	23	476	652
1129	2	5	2	1	0	65	46.5	150	3	1	24.7	0	0	1	0	0	1	1	1	1	1	0	0	1	0	0	0	0.74	3	0	300	75	73	101	77	2.1	2.2	2.4	38	42	35	2872	2342	342.6	770.3	51	33	268	956
1130	0	5	3	1	0	63	46	156	2	1	58.8	1	1	1	1	0	1	1	1	1	1	0	0	1	0	0	0	0.99	3	1	420	180	73	65	84	1.5	1.7	1.9	21	18	30	3526	3318	553.4	333	71	35	354	554.2
1131	1	6	3	2	1	52	79	161	1	0	54	0	0	1	1	0	1	1	1	1	0	0	0	0	1	0	0	2.29	3	0	480		80	83	71	1.5	1.9	1.9	25	22	25	1506	1502	305.6	497	31	20	316	545.8
1132	2	3	2	2	1	76	59	156	1	0	55	0	1	0	1	0	1	1	1	0	1	0	0	1	0	0	0	1.12	3	0	255	50	70	87	87	2.1	2.3	1.9	24	16	18	3088	2540	142.8	201.7	44	23	336	690
1133	0	3	6	1	0	59	40	145	1	0	40	1	1	1	1	0	1	1	1	1	1	0	0	1	0	0	0	0.58	3	1	465	240	70	100	77	2.8	1.4	2	33	28	28	3380	2650	816.3	430.7	70	36	624	552
1134	2	3	2	3	0	80	35	150	3	1	38	1	1	0	0	0	1	1	1	1	1	0	0	1	0	0	0	0.95	3	1	240	46	70	95	90	1.4	1.7	1.8	26	30	26	3961	3397	315.4	485.3	48	23	231	387
1136	0	5	6	1	0	64	71.5	148	3	2	55.4	1	1	1	1	1	1	1	1	1	1	0	0	0	0	1	0	1.91	3	0	360	142	66	85	82	3.1	3.7	3.6	26	37	26	1679	1575	526.4	947.6	85	29	457	512
1137	2	3	2	1	1	43	46	150	2	1	54.5	0	0	1	1	1	1	1	0	1	0	0	0	0	0	0	1	13.76	2	1	300	64	80	100	100	1.6	2.1	3.4	29	31	22	2873	2450	394.7	1362	30	16	279	516
1138	0	4	3	1	1	74	52	168	2	1	50	0	1	1	1	1	1	1	1	1	1	0	0	0	0	0	1	6.09	3	1	360		70			2.1	2.1	2	31					270.5	440.9	18	0.8	104	158
1139	1	5	3	1	1	76	58	163	1	1	51	1	1	1	0	0	1	1	1	1	1	0	0	1	0	0	0	1.11	3	0	335		90	76	88	1.8	2.6	1.6	33	30	23	2180	3931	326	431.1	25	24	154	427
1140	2	6	2	1	1	76	73	172	2	2	55	0	1	1	1	0	1	1	0	1	0	0	0	0	0	0	1	3.69	3	0	300	75	70	58	71	2.7	1.8	2.5	26	30	32	2102	1982	443.8	2918	183	258	344	1705
1141	0	4	6	1	0	79	46	141	2	1	67	1	1	0	0	0	1	1	0	1	1	0	0	1	0	0	0	0.92	3	0	390	205	80	71	69	1.8	2.6	1.8	29	29	29	1957	2618	1408	850.8	90	46	722	1445
1142	0	6	3	1	1	47	59	158	1	1	40.3	0	1	1	1	0	1	1	1	1	1	0	0	0	1	0	0	1.39	3	0	360	150	75	75	80									950.7	555	80	34	527	695
1143	2	6	3	2	0	53	57	151	2	1	30	1	1	0	0	0	1	1	0	0	0	0	0	1	0	0	0	1.09	3	0	430	161	85	85	60	1.9	1.7	1.9	24	24	29	3122	2902	1456	498.1	67	24	395	372
1144	2	5	2	1	0	66	47	150	1	1	77.4	1	1	1	1	0	1	1	1	1	0	0	0	0	0	0	1	4.16	3	0	345	103	80	76	69	1.9	2.2	1.7	22	33	26	2480	2928	1458	2526	80	43	488	733
1145	0	6	2	1	1	70	52	158	2	1	50	1	1	1	1	0	1	1	1	1	0	0	1	0	0	1	0	3.39	3	1	430	92	80	115	93	2.4	2.1	1.6	40	25	26	2537	3365	457.3	1127	59	28	296	482
1146	0	5	3	1	1	59	74	163	2	1	36	1	1	1	1	0	1	1	1	1	1	0	0	1	0	0	0	0.67	3	0	510	145	87											472.7	230.6	42	10	234	90
1147	0	5	6	1	0	69	48	152	2	2	49	1	1	1	1	0	1	1	1	1	1	0	0	1	0	0	0	0.67	3	0	435	178	76	86	76	2.2	2.4	2.1	24	27	19	2155	2417	827.2	833.2	72	55	461	957
1148	2	4	2	1	0	71	76.5	152	1	1	71.4	1	1	1	1	0	1	1	1	1	1	0	1	1	0	0	0	0.89	2	0	315	54	90	95	70									74	273.3	41	28	291	730
1149	0	7	3	2	1	65	63.5	162	2	1	60	0	1	1	1	1	1	1	1	1	1	0	0	1	0	0	0	0.88	3	0	510	125	80	68	86	1.8	2.6	2.5	21	33	33	2489	2400	573.4	354.3	58	28	423	996
1150	2	5	2	1	1	57	83	173	2	2	64	0	0	0	1	1	1	1	1	1	1	0	0	0	1	0	0	2.21	3	0	345	70	85	75	87	1.2	1.9	2	26	15	20	3260	2196	581.2	723.3	31	17	332	650
1151	0	5	2	1	1	66	64	170	1	0	43	1	0	1	1	1	1	1	0	1	1	0	0	0	0	0	1	2.29	3	0	300	134	68	82	85	2.9	2.1	2.3	31	27	34	2865	2645	619.2	1825	69	37	532	438
1152	0	3	3	2	1	60	52	157	2	0	71	0	0	1	1	0	1	1	1	1	1	0	0	1	0	0	0	0.89	3	1	360	120	83	78	82	2.3	2.1	2.5	36	28	24	2516	2182	354.7	489.3	80	38	276	688
1153	0	4	6	1	1	65	61	165	2	1	65	1	1	0	1	0	1	1	1	0	1	0	0	1	0	0	0	0.85	3	0	300	130	70	77	64	2.8	2.2	2.4	21	25	27	2137	1964	1289	411.1	87	32	1660	925
1154	0	5	3	2	0	59	52	157	3	2	50	1	1	1	1	0	1	1	1	1	1	1	0	0	1	0	0	1.25	3	0	435	165	72	62	80	2.6	2.6	2.1	34	20	30	1804	3333	839.7	439.8	50	22	371	606
1155	2	6	2	2	1	55	73	170	3	1	50	1	1	0	0	0	1	1	0	1	0	0	0	0	0	0	1	7.69	3	0	310	96	70	86	100	2.5	2.5	2.7	31	30	26	2136	2551	876.2	1254	49	25	665	881
1156	0	4	6	3	0	55	69	157	3	1	63	0	0	0	0	0	0	0	1	1	1	0	0	0	1	0	0	1.44	3	0	420	213	73	84	86	1.9	1.5	2.7	28	19	24	3761	3431	2058	2713	85	43	559	551
1157	1	3	3	1	0	73	64	143	2	1	81	1	1	1	1	0	1	1	0	0	0	0	1	1	0	0	0	0.71	3	1	390		70	70	71	1.7	2.4	3	25	27	27	2612	1863	294.5	94.1	17	16	127	347
1158	2	4	2	3	1	67	54	155	2	2	25	1	0	1	0	0	1	1	1	1	1	0	1	0	0	0	1	11.32	3	0	300	56	86	62	69	2	1.8	2.5	31	27	31	2250	1967	691.7	1594	85	34	363	345
1159	2	3	2	1	1	74	55	157	2	1	78	0	0	1	1	0	1	1	0	1	1	0	0	1	0	0	0	1.02	3	0	255	49	83	68	74	2.6	2.9	2.7	23	25	25	1849	1917	159.6	121.7	58	34	271	958
1160	0	3	3	1	0	63	54	155	2	1	68.2	1	1	1	1	0	1	1	1	1	1	0	0	1	0	0	0	0.82	2	0	360	103	73	90	70	2.6	1.6	2.6	21	16	22	3896	2275	595.9	413.2	79	53	535	522
1161	0	4	6	1	1	68	57	165	1	0	36	1	1	0	1	0	1	0	0	1	0	0	0	1	0	0	0	1.05	3	0	360	177	80	91	76	1.7	1.4	2.2	23	19	29	4787	2323	902.5	723.2	84	50	444	1156
1162	0	6	3	2	1	62	60.5	165	2	1	76	1	1	0	1	0	1	1	0	1	1	0	0	1	0	0	0	0.95	3	0	450	225	70	96	78	2.3	2.3	3.4	17	24	20	1428	1911	801.6	342.2	82	97	448	928
1163	0	3	6	1	1	64	73	157	2	1	61.3	0	0	1	1	0	1	1	1	1	1	0	0	0	1	0	0	1.29	3	0	405	163	80	70	94	2.1	2.5	2.5	37	31	22	1817	2511	750.7	602.9	82	46	663	1574
1164	1	4	3	3	0	47	62	163	2	0	35	1	1	1	1	0	1	1	1	1	1	0	0	0	1	0	0	1.92	3	0	390		73			2	2.1	2.2	27					70.2	297.6	15	19	103	590
1165	0	4	6	1	1	71	72	160	2	1	44.1	1	1	1	1	0	1	1	1	1	1	0	0	1	0	0	0	1.04	3	0	400	100	73	77	75	1.4	2.1	1.7	41	22	26	2663	3123	634	311.3	41	23	457	530
1166	2	5	2	1	0	61	54	145	2	2	72	1	1	1	1	1	1	1	1	1	1	0	0	1	0	0	0	1.01	3	0	345	92	80	80	90									425.8	277.9	109	32	598	485
1167	0	5	3	1	0	71	59.5	147	2	1	48	0	1	0	1	0	1	1	1	1	1	0	0	1	0	0	0	1.08	3	0	440	160	93	89	86	1.8	1.8	1.8	28	23	28	3043	3633	551.6	442.1	117	158	400	453
1168	2	5	2	1	1	64	79	170	2	1	77	0	0	1	0	0	1	1	1	1	1	0	0	1	0	0	0	1.11	3	0	325	75	85	60	108	2.5	2.5	2.6	34	23	32	1579	2457	538.1	568	79	65	451
1169	2	5	2	1	1	62	70	165	3	1	20	1	0	1	1	0	1	1	1	0	1	0	0	1	0	0	0	0.68	3	1	250	60	80	96	71	2.5	2.3	2.7	20	25	15	3762	1757	328.3	194.6	63	25	325	564
1171	0	5	3	1	1	49	67	163	2	1	55	1	1	1	1	0	1	1	0	1	0	0	0	1	0	0	0	0.85	3	1	390	105	85	87	86	2.1	2.3	2.4	27	24	25	2176	2648	583.9	488.2	76	90	585	862
1172	1	4	3	2	1	77	61	173	2	1	40	0	0	0	1	0	1	0	0	1	1	0	0	1	0	0	0	0.55	3	0	455		80	59	86	2	2.6	1.6	29	30	33	1634	2166	3780	1584	72	91	389	4393
1173	0	5	2	1	1	63	49	165	2	1	36	0	0	0	0	0	0	0	0	0	0	0	0	1	0	0	0	0.88	3	0	330	130	67	81	77	1.8	2.8	2.3	24	26	19	1922	2957	726.7	584.8	75	33.7	324
1174	0	4	6	1	1	62	47	162	2	1	59	1	1	1	1	0	1	1	0	1	0	1	0	0	0	1	0	2.37	2	0	420	165	70	96	87	1.7	2.8	2.7	24	20	18	2908	2526	899.9	821.9	79	35	482	751
1175	0	3	6	1	0	79	55	158	3	2	61	1	1	1	1	0	1	1	1	1	1	0	0	1	0	0	0	1.05	2	0	300	120	68	89	76				48					825	827.5	67	27	326	275
1176	0	7	3	7	1	54	62.5	175	2	1	36	1	0	0	1	0	1	1	1	1	0	0	0	1	0	0	0	1.1	3	0	420	180	75			2.5	2.2	2.3	45					858.1	1334	65	37	384	440
1177	0	5	2	1	1	58	55.5	159	1	1	39	0	1	0	1	0	1	1	1	1	0	0	0	0	1	0	0	1.34	3	0	275	71	80	103	71	1.8	2.3	2.1	31	26	31	2546	3621	906.4	829.4	67	27	610	782
1178	0	6	3	2	0	58	47	150	3	2	19	1	1	0	1	0	1	1	1	1	1	0	0	1	0	0	0	0.98	3	0	420	120	70	80	86	2	2.2	2.5	23	24	27	3684	2470	741.9	320	70	33	336	277
1179	0	5	3	1	1	69	51.5	158	2	1	77.9	0	0	0	0	0	0	0	1	1	1	0	0	1	0	0	0	0.96	3	1	435	130	90	75	78	1.3	2.6	2.4	22	29	22	2020	2770	714.4	640	62	32	347	431
1180	2	5	2	1	1	66	64	160	2	1	33.9	1	1	0	1	0	1	1	1	1	0	0	0	1	0	0	0	0.99	3	0	300	80	75	73	77	2.1	2.1	2.8	29	29	23	2382	3999	331.4	464.8	56	27	315	806
1182	2	4	2	1	0	82	53	143	3	3	73	1	1	1	1	1	1	1	0	1	1	0	0	1	0	0	0	0.9	3	1	300	58	80	78	80	1.8	1.4	1.9	28	24	29	4944	2897	551.1	359.7	54	27	298	273
1183	0	5	6	1	1	57	71	162	2	2	60	1	1	1	1	1	1	1	1	1	1	0	0	0	0	1	0	3.07	3	1	550	256	90	90	86	2.3	2.5	2.4	31	31	29	2868	2660	1217	2049	68	10.9	767	828
1184	2	3	2	1	1	72	59	152	2	1	60	1	1	1	1	0	1	1	0	1	1	0	0	1	0	0	0	0.73	3	0	320	55	70	80	85	1.8	1.6	2.5	19	22	23	3545	2870	267.6	285.8	62	11.2	441	574
1187	2	5	2	2	1	62	70	170	2	1		1	0	1	1	0	1	1	0	0	0	0	0	0	1	0	0	1.3	3	0			80	71	80	2	2	2.2		28	30	2476	2281	2069.9	1635	64	20	347	529
1188	2	4	2	1	1	80	39	165	2	1	50	0	0	0	1	0	1	1	0	0	0	0	0	1	0	0	0	1.15	2	0	270	60	80	81	81									472.5	418.5	65	34	151	332
1189	0	5	3	1	0	71	48	147	3	1	39	1	0	0	1	0	1	1	1	1	1	0	0	1	0	0	0	0.66	3	0	425	153	73	77	72	1.4	2.3	2.2	26	38	26	2367	2393	675.7	412.9	55	30	414	911
1190	0	7	3	1	0	62	60.5	157	2	0	77	1	1	1	1	0	1	1	0	1	0	0	0	1	0	0	0	0.83	3	0	375	166	85	76	71	1.9	1.6	1.9	23	23	18	3560	3104	675.2	275.2	49	25	400	705
1191	0	3	6	1	0	73	48.8	155	3	0	61	0	0	0	1	0	1	1	1	0	0	0	1	1	0	0	0	1.03	3	0	300		70	78	78	2.3	2.3	2.2	33	66	33	3900	2436	902.8	554.3	62	38	269	1121
1192	0	5	2	1	0	70	37.5	151	2	0	62	1	1	1	0	0	1	1	0	1	1	0	0	1	0	0	0	0.75	3	0	315	130	75	68	81	2.6	2.1	2.3	21	12	20	4114	2312	812.3	510.6	84	25	494	402
1193	0	3	6	1	0	57	46	146	2	1	60	1	0	0	1	1	1	1	1	1	1	0	0	0	1	0	0	3.04	3	0	385	131	74	87	88	2	1.7	1.9	25	22	24	3041	3309	3878	3514	120	41	995	646
1194	0	4	6	1	1	68	90	169	2	1	33.9	1	1	1	1	0	1	1	1	1	1	0	0	1	0	0	0	1.04	3	0	360	185	80	84	87	2	1.9	2.4	30	27	31	2108	2302	1088	441.8	53	31	568	792
1195	2	4	2	1	0	61	59.4	150	2	0	47	0	1	1	1	0	1	1	0	1	1	0	0	1	0	0	0	0.83	3	0	280	60	76	84	75	1.6	1.9	1.8	29	28	27	2804	2877	311.5	523.4	86	54	296	392
1196	1	5	3	1	1	74	51	157	2	2	58.4	1	1	0	1	0	1	1	0	1	0	0	1	1	0	0	0	0.91	3	1	300		75	57	65	2.9	2.7	3.2	35	27	17	1443	1381	118.9	145.4	23	19	134	352
1197	0	3	6	1	0	61	70	150	2	1	67.8	1	1	0	0	1	1	1	0	1	1	0	0	1	0	0	0	0.86	1	0	465	215	85	71	69	2	2.5	2.4	30	32	22	1937	1938	1335	571.5	76	25	800	744
1198	1	6	3	1	1	65	55	160	3	2	26.6	0	1	1	1	0	1	1	1	1	1	1	0	0	0	1	0	2.48	3	0	375		85	83	85	2.1	1.8	2.1	26	26	19	2082	1974	187.1	410.8	39	6.37	244	572
1199	0	5	2	1	1	61	74	174	2	1	65	1	1	0	1	0	1	1	0	1	1	0	0	1	0	0	0	0.81	3	0	355	136	90	87	92	2.3	2.1	2.4	30	23	28	2132	1882	234.6	260	40	19	278	515
1200	0	3	6	1	1	65	79.5	160	2	1	40.8	1	1	0	1	1	1	0	0	1	0	0	0	0	1	0	0	1.51	2	0	395	177	90	83	80	2	2.5	2.5	30	25	29	2405	2699	483.3	1006	87	26.17	451	846
1201	0	4	3	1	1	51	66	165	2	0	63.9	1	1	1	1	0	1	1	0	1	1	0	0	1	0	0	0	0.78	3	0	345	124	100	80	75	2.4	2.3	2.9	16	22	14	2876	1890	271.2	333.2	53	45	440	1088
1202	0	4	6	1	0	63	52	155	1	1	72	1	0	1	1	0	1	1	0	1	1	0	0	1	0	0	0	0.97	3	1	315	200	53	73	93	1.9	2	1.9	19	19	18	2693	2892	1339	675	90	72	926	1096
1203	0	3	3	2	1	65	63.5	159	1	2	73	1	1	0	1	0	1	1	1	1	0	1	0	0	0	0	0	1	2	1	249	87	41	84	89									471	210	49	14	178	221
1204	2	5	2	1	1	82	61	158	1	1	62.5	1	1	1	0	0	1	1	1	1	0	0	0	0	0	0	1	3.95	3	0			60	96	80	1.4	2.3	2.3	20	22	18	1691	2150	488	1706	46	32	462	766
1205	0	5	6	1	0	63	58	158	3	1	49.5	1	0	0	0	0	1	0	1	0	0	0	0	1	0	0	0	0.32	3	1	330	210	60	80	70	2.2	2.7	2.4	26	27	18	2508	2831	907	729	67	31	389	404
1206	1	6	3	1	0	54	63	153	2	3	33	1	1	1	1	0	1	1	1	1	1	0	0	0	1	0	0	1.76	3	0	389		85	82	73									140	169	22	41	210	1665
1207	1	5	3	4	0	87	47.5	146	3	2	61.8	1	1	1	1	0	1	0	0	0	0	0	1	1	0	0	0	0.91	3	0	360		86											246	202	26	18	718	439
1208	0	4	6	1	0	66	58	146	1	2	74	1	1	1	1	0	1	0	1	1	1	0	0	1	0	0	0	0.72	3	1	227	183	71	70	75	2.6	2	2	18	20	20	3074	3542	2849	932	209	42	1367	1544
1209	0	5	3	1	1	66	62	157	2	1		1	0	1	0	1	1	1	0	1	0	0	0	1	0	0	0	1.26	3	0	390	142	80	71	98	2.1	2.5	2.4	15	15	15	3245	1682	980	787	71	22	511	787
1210	2	6	2	1	0	66	68	150	2	1	57	1	0	0	1	0	1	1	0	1	0	0	0	1	0	0	0	0.62	3	0	240	147	100	90	92	1.8	2.1	2.1	28	17	18	3200	2564	603	950	62	67	543	915
1211	0	4	6	1	1	49	64	158	3	1	72	1	0	1	1	0	1	1	1	1	1	0	0	1	0	0	0	1.38	3	0	360	180	85	77	86	1.9	2.5	2	25	18	19	2453	3853	1589	669	78	48	592	747
1212	1	1	2	1	0	84	55	157	2	0	73.9	1	0	0	1	0	1	1	0	1	1	0	0	1	0	0	0	0.78	1	0	70		60	85	66	1.8	2	2.1						5.8	9.6	15	22	72	221
1213	2	6	2	1	1	74			2	2	45	1	0	0	1	0	1	0	0	1	0	0	0	1	0	0	0	1.1	3	0	250	87	80	73	72	1.8	2.2	2.5	20	17	21	2742	2367	326	335	69	43	326	1043
1214	0	5	3	1	1	49	80	169	1	1		1	0	1	1	0	1	0	0	1	1	0	0	1	0	0	0	0.91	3	0	360	156	80	93	90	2.4	2.8	3.2	18	21	21	2733	1505	964	725	69	47	508	1005
1215	0	4	6	1	1	56	53	163	2	2	67.3	1	1	0	1	0	0	0	0	1	1	0	0	1	0	0	0	1.27	3	0	330	195	90	70	85	1.9	2.3	2.2	20	17	11	2370	2419	87	922	146	45	61	921
1216	0	6	3	1	0	58	54.5	154	2	1	47	1	1	0	0	0	1	1	1	1	0	0	0	1	0	0	0	0.68	3	0	325	151	80	74	68									613	259	51	4.47	386	393
1217	0	4	6	1	1	67	59	145	2	2	73	0	0	1	1	0	1	1	0	1	0	0	0	0	1	0	0	2.67	3	0	360	202	65	80	88									1500	1919	62	36		947
1218	0	5	2	1	0	68	42	142	2	2	78	1	1	1	1	1	1	1	1	1	1	0	0	1	0	0	0		3	0	230	107	68	88	72	3	2	2.8	20	16	12	3469	2220	450	910	42	32		531
1219	0	7	3	2	1	65	67	162	2	2	46	1	1	0	1	0	1	1	1	1	1	0	0	1	0	0	0	1.14	3	1	360	176	70	91	80	2	3.4	2.6	25	26	13	2482	2168	1071	717	90	42	822	1027
1220	0	3	6	1	1	60	48	157	2	1	45	1	1	1	1	0	1	0	0	0	1	0	0	1	0	0	0	0.82	3	1	320	164	80	75	75	2.1	2.3	2.8	20	17	18	3297	1840	771	411	80	22.73	503	923
1221	0	3	6	1	1	59	83	170	1	2	42.8	1	0	1	1	1	1	1	1	1	1	0	0	0	0	0	1	6.87	3	0	305	166	80	100	86	2.3	2	3	27	18	16	3658	1904	629	2576	88	38	802	705
1222	2	5	2	1	1	55	91	167	1	1	64	1	1	1	1	0	1	1	1	1	1	0	0	1	0	0	0	0.98	3	0	300	74	77	96	85	3	2.5	2.5	20	18	16	3481	3159	301	199	46	18	345	353
1223	1	4	3	2	0	76	58	154	2	0	44	1	1	0	0	1	1	1	1	1	1	0	0	0	1	0	0	1.39	3	0	300		60	82	75	1.2	1.6	1.9	21	19	17	3110	2644	160	368	21	15	159	228
1225	0	4	3	1	1	52	55		1	1	64.6	1	1	1	1	0	1	1	1	1	1	0	0	1	0	0	0	0.98	3	0	300	74	85	120	81	2.5	2.5	2.5	18	18	15	3481	2712	301	221	46	23	345	425
1226	0	5	2	1	1	56	78	165	2	2	35	1	1	1	1	0	1	1	1	1	1	1	0	1	0	0	0	1.43	3	0	310	82	70	100	70	1.9	2.6	2.4	22	26	16	2508	1422	478	479	56	24	489	792
1227	0	8	3	4	0	66	55.2	162	1	2	40.9	0	1	0	0	1	1	0	1	1	0	0	0	1	0	0	0	0.79	3	1	420	180	80			2.3	2.3	2.4	15					644	1660	88	174	362	381
1228	0	4	6	1	1	58	84.5	170	1	1		1	1	1	1	0	1	0	0	1	1	0	0	1	0	0	0	0.97	3	0	300	180	78	105	88	2	2.1	2.2	16	18	25	4197	2441	397	510	53	9.59	552	776
1229	0	5	3	1	1	66	61	160	2	1		1	1	0	0	0	1	1	1	1	0	0	0	1	0	0	0	1.03	3	0	360	162	75	105	75	2.5	2	2.2	15	20	21	2474	1893	1461	1367	84	32	109	668
1230	0	5	6	1	1	65	61	160	2	2	51	1	1	1	0	1	1	1	0	1	1	0	0	1	0	0	0	0.86	3	0	360	192	80	110	97	2.5	2.5	2.6	20	12	15	2605	2829	1148	461	53	32	303	881
1231	0	4	2	1	1	73	73	172	1	2	61	1	0	0	1	0	0	0	0	1	1	0	0	1	0	0	0	1.37	3	1	210	100	90	83	72	2.1	1.9	2.4	16	14	17	2713	1897	710	814	57	25	329	441
1232	0	6	3	1	1	58	81	165	2	1	47	1	0	0	1	0	1	1	0	1	1	0	0	1	0	0	0	1.6	3	0	445	163	75	95	77									419	346	42	246	579	1274
1233	0	3	2	1	0	66	57	147	2	1		1	0	1	1	0	1	1	0	1	1	0	0	1	0	0	0	0.8	3	0	360	132	80	90	65	2.2	2.2	2.4	18	21	20	3215	1492	647	838	66	60	538	2480
1234	1	4	3	2	1	72	58	159	1	1		0	1	1	1	0	1	1	0	1	1	0	0	1	0	0	0	1.07	3	0	360		70	99	80	1.9	2.3	2.1	18	17	13	3327	2425	185	157	21	18	160	456
1235	2	4	2	1	1	44	69.5	165	3	1	33	1	1	0	0	0	1	1	0	1	1	0	0	1	0	0	0	0.93	3	0	255	50	80	68	83	2.4	2.5	2.6	24	17	19	2163	2509	500	813	64	57	441	1327
1236	0	5	6	1	0	59	70	154	2	2	50	0	1	0	1	0	1	1	0	1	1	0	0	1	0	0	0	0.58	3	0	360	183	95	92	85	2.1	2.2	3	24	19	17	2674	2152	1863	605	95	30	553	524
1237	0	5	2	1	1	66	56	162	1	2	48	1	1	0	1	0	1	0	0	1	1	0	0	1	0	0	0	1.05	3	0	315	136	80	70	97	3.1	2.5	3.3	18	17	14	2089	1982	464	529	54	26	242	542
1238	2	4	2	1	1	64	62	168	1	1	76	0	0	0	1	0	1	0	1	0	1	0	0	1	0	0	0	0.75	3	1	240	52	80	83	74	1.9	2	2.1	18	16	10	2399	2904	182	212	63	46	234	777
1239	1	7	3	2	0	66	43	143	2	2	82	1	1	1	1	0	1	0	1	1	1	0	0	0	0	1	0	5.04	3	0	240		70	84	85	1.8	2.1	2.4	22	13	17	3527	1631	453	550	37	30	190	245
1240	0	4	6	1	0	60	64	150	2	1	49	1	0	1	1	0	1	1	1	1	1	0	0	1	0	0	0	0.73	3	0	360	180	80	76	72	2	1.7	2.2	20	19	17	2304	2063	1501	386	69	28	409	196
1241	0	4	6	1	0	60	64	150	1	2	52	0	0	1	1	0	1	1	1	1	1	0	0	1	0	0	0	0.73	3	0	300	180	78	75	70	2.3	1.7	2.2	20	20	17	2304	2063	1501	511	69	104	409	398
1242	0	4	6	1	1	71	67	168	2	1	52	1	1	0	1	0	1	1	1	1	1	0	0	1	0	0	0	0.87	3	0	240	163	80	63	61	2.1	2	2	22	13	20	3521	2812	878	1491	78	28	406	467
1243	2	5	2	1	1	48	71	165	2	1	50	1	0	0	1	1	1	1	1	1	1	0	0	0	0	0	1	17.84	3	1	240	90	80			2.4	2.4	2.5	22					486	662	64	21	346	279
1244	0	2	3	2	0	64	44	155	2	1	28	1	0	0	1	0	1	0	1	1	1	0	0	1	0	0	0	1.6	3	1	180		85	65	75	1.5	1.5	2.6		19	17	2273	2276	219	225	23	17	98	372
1245	0	6	3	3	1	43	103	180	2	2	29	1	0	1	1	0	1	1	0	1	0	0	0	1	0	0	0	1.75	3	0	480	180	72	86	100	2.7	2.5	3.5	22	23	26	1944	1722	970	617	71	29	558	1359
1246	0	3	6	6	0	66	44	150	1	1		1	0	0	0	0	1	1	0	0	0	0	0	1	0	0	0	0.87	2	0	420	150	75	82	74	2.5	1.6	1.3	25	18	24	2946	3593	1287	587	76	176	473	271
1247	2	4	2	2	0	78	73	156	2	0	73	0	0	0	0	0	0	0	0	1	0	0	0	1	0	0	0	0.88	3	0	240	90	80	90	80	1.7	1.7	1.7	17	17	15	4431	2700	282	355	61	25	233	206
1248	0	4	6	2	0	65	48	149	1	1	75.8	0	0	0	1	0	1	1	0	0	1	0	0	0	0	0	0	0.69	3	0	310	160	60	78	78	1.9	1.8	1.7	29	17	18	2513	4062	2524	1735	83	62	666	1535
1249	2	2	2	1	0	76	49	165	1	1	75	0	1	1	0	0	1	1	0	0	1	0	0	1	0	0	0	0.62	2	0	142	90	65	82	85	2.1	2	2.1						143	127	42	41	191	599
1250	0	3	6	1	0	64	51.5	158	1	1	66	1	0	0	0	1	1	0	1	0	1	0	0	1	0	0	0	0.86	3	0	260	145	80	95	75	2.5	2.7	1.9	13	22	17	2790	2844	1583	666	62	18	435	569
1251	0	3	6	1	1	66	77	170	2	0	51	1	1	0	0	0	1	1	1	1	1	0	0	1	0	0	0	0.92	3	0	300	140	80	70	80	2.1	2.3	2.3	25	17	14	2564	2008	317	180	43	31	345	991
1252	2	3	2	1	0	72	63	155	2	1	45	0	0	0	0	1	1	1	1	1	1	0	0	0	0	0	1	3.96	3	0	220	48	60	70	70	1.7	1.9	2.3	18	20	21	2802	2038	448	1509	46	30	173	423
1253	2	4	2	1	1	59	77	162	2	1	71	1	1	1	1	1	1	1	1	1	1	0	1	1	0	0	0	1.15	3	0	270	90	80	70	76	2.4	3	2.8	17	22	13	2306	2019	454	438	52	36	357	1115
1254	0	4	2	1	1	68	60	160	1	0	67.9	1	1	1	1	0	1	1	0	1	0	0	0	1	0	0	0	0.78	3	0	275	60	58	70	70	2.6	2.2	2.2	17	26	15	2254	2910	439	299	32	40	332	786
1255	0	5	3	1	1	63	48	161	1	4	57	1	0	0	0	0	1	1	0	1	0	1	0	1	0	0	0	0.78	3	0	340	138	80	97	75	2.6	2.7	2.6	25	23	15	1912	2516	948	1025	60	25	315	344
1256	0	5	6	3	0	64	56	155	2	3	67	0	0	0	1	0	1	0	1	1	1	0	0	1	0	0	0	0.95	3	0	450	120	80	92	90	2.4	1.8	3.4	15	21	25	3360	1461	1413	937	79	45	487	882
1257	0	7	6	1	1	59	53	153	1	2	50	1	0	0	1	1	1	1	1	1	1	0	0	1	0	0	0	0.95	3	0	300	209	70	88	94	2.1	1.8	2.6	15	16	19	3040	3030	1227	583	76	27	719	573
1258	0	4	3	11	0	71	50	158	2	1	29	1	0	0	1	0	1	1	1	1	1	0	0	1	0	0	0	0.65	3	0	292	126	80			2	2.1	2.2	20					456	344	56	19	327	261
1259	2	6	2	1	0	55	55	151	1	0	75	1	1	1	1	0	0	1	1	1	1	0	0	1	0	0	0	0.56	3	0	250	126	80	77	80	2.6	1.8	2.1	18	13	16	2144	2652	418	844	41	40	177	76
1260	0	5	3	1	1	65	58	170	2	3	20	1	0	0	0	0	0	0	1	1	1	1	0	1	0	0	0	1.12	3	0	430	180	65	112	90									836	405	69	30	399	453
1261	0	5	6	1	1	55	61.5	162	3	4	35	1	1	1	1	0	1	1	1	1	0	0	0	0	0	0	0	1.1	3	1	360	150	72	118	74	1.6	2.2	2.5	20	23	21	2534	1866	1083	513	83	26	721	676
1262	0	6	2	1	1	55	84	165	2	2	67	0	0	0	0	0	0	0	0	0	1	0	0	1	0	0	0	1.17	3	0	300		95	97	75	1.9	2.1	2		27	24	2562	2057	736	629	52	27	362	465
1263	2	3	2	1	1	65	49	164	1	1	61	0	0	1	1	1	1	1	0	1	1	0	0	1	0	0	0	0.86	3	1	240	60	60	58	81	1.6	2.4	2.1	20	22	21	1642	3088	684	549	52	37	558	731
1264	1	4	6	1	1	67	68	170	1	0	63.2	0	0	0	1	0	1	0	0	0	1	0	0	1	0	0	0	0.95	3	0	300		60	87	84	2.1	2.4	1.9	24	18	15	1709	1856	124	162	26	22	252	830
1265	0	5	6	1	1	72	58	159	1	4		0	1	1	1	1	1	0	0	0	1	0	0	0	1	0	0	1.39	3	1	300	192	70	78	83	2.8	2.7	2.7	21	13	20	2289	2168	1513	162	26	22	252	830
1266	0	5	3	1	0	64	50	160	1	4		0	1	1	1	0	1	0	1	0	0	0	0	1	0	0	0	0.99	3	1	300	120	70	68	63	2.2	1.6	1.8	19	15	14	4235	3022	469	367	53	48	323	906
1267	1	5	3	2	0	75	37	150	1	1	50	1	1	0	1	0	1	1	0	1	1	0	1	0	0	0	0	0.89	3	0	280		85	75	91									1853	1121	66	21	564	180
1268	0	5	6	1	1	64	77.1	168	1	4	74.9	1	1	1	1	0	1	0	0	1	1	0	0	1	0	0	0	1.22	3	0	400	199	80	53	82	2.2	1.5	3.1	16	23	22	2773	2033	1448	537	76	36	630	1312
1269	0	4	6	1	1	52	70	169	1	0	71	1	1	1	0	0	1	1	0	1	1	0	0	1	0	0	0	1.06	3	0	330	176	70	95	87	2.3	2.4	2.6	18	16	16	2893	2682	1043	408	82	111	833	8034
1270	1	5	3	1	0	70	44.5	154	4	0	30	1	0	0	1	0	1	0	1	1	1	0	0	1	0	0	0	0.68	3	0	375		80	66	80	2.4	2.2	2.6	35	15	22	1799	2103	154	236	17	13	129	187
1271	0	4	6	1	0	63	44	140	2	1	72	1	1	0	0	0	1	1	1	1	1	1	0	1	0	0	0	0.8	3	0	360	153	70	75	80	2.8	1.7	2.4	23	15	16	4213	2923	1549	830	82	55	735	1249
1272	0	4	6	1	1	63	57	174	1	0	63	1	1	0	0	0	1	1	1	1	1	0	0	1	0	0	0	1.08	3	0	360	205	60	86	76	2.5	1.9	2.5	18	20	12	2068	2611	1038	557	88	44	573	969
1273	0	2	6	1	1	51	45	165	1	1	65	1	0	1	1	0	1	1	0	1	0	0	0	1	0	0	0	0.76	2	0		94	80	90	76	1.8	2.3	2.2	21	18	21	2092	1694	1122	852	76	78	511	721
1274	0	5	2	1	1	57	92.3	174	1	2	70	0	0	0	0	0	0	0	0	1	1	0	0	1	0	0	0	1.22	3	0	240		80	87	79	2.1	2.5	1.7		20	27	2973	2738	553	2244	91	160	392	2221
1275	0	4	6	1	1	60	51	167	1	1		1	1	1	1	0	1	0	0	1	1	0	0	1	0	0	0	0.82	3	0	420	176	70	74	105	2.3	2.6	3.2	20	15	14	2110	2655	1386	1096	85	38	804	1319
1276	0	4	6	1	1	75	65.2	165	1	1	37.4	1	0	1	0	0	1	1	0	0	0	0	0	1	0	0	0	0.84	3	1	270	159	78	68	97	1.9	2.1	3.3	25	15	16	2530	1987	948	616	65	94	335	311
1277	2	5	2	1	1	61	76	165	2	0	71	0	0	0	0	0	0	0	1	1	1	0	0	1	0	0	0	0.82	3	0	324	107	80	117	97	2.6	2.3	2.4	25	17	15	2611	3081	504	373	42	24	802	467
1278	2	4	2	3	0	82	47	141	3	1	76	1	1	1	0	0	1	1	0	1	1	0	0	1	0	0	0	0.87	3	0	270	90	60	71	77	1.4	2	2.3	23	15	17	2615	2642	846	1215	60	37	284
1279	2	5	2	1	1	69	59	163	2	0	63	1	0	0	1	0	1	1	1	1	1	0	0	0	0	1	0	3.34	3	0	330	85	60	88	86	2.7	2.5	2.4	23	16	16	3740	3000	480	842	56	36	265	420
1280	0	4	6	2	1	63	56	159	2	1	33	1	0	0	1	0	1	0	0	1	0	0	0	1	0	0	0	1.13	3	0	300	170	65	60	80	1.9	1.5	2.7	22	20	23	4005	2191	1187	578	44.7	23	283	256
1281	2	6	2	1	1	61	59	170	3	0	28	1	0	1	0	0	0	1	1	1	1	0	0	0	1	0	0	1.45	3	0	330	135	80	78	75	2.3	2.3	2.4	26	22	20	1820	1769	947	892	71	40	427	920
1282	0	5	6	1	0	70	47	159	2	1	83	1	0	1	1	0	1	0	1	1	1	0	0	0	0	0	1	1.53	3	0	510	266	80	85	88	1.3	1.1	1.2	28	23	14			3262	1396	105	51	570	654
1283	1	5	3	1	1	62	61	168	1	1	68	1	0	0	1	0	1	1	0	1	1	0	0	0	0	0	0	1.41	3	0	420		80	81	88	2.3	2.4	3.9	20	18	18	2485	2783	154	186	19	30	172	626
1284	0	5	2	1	1	64	70	160	1	0	46	0	0	0	0	0	0	0	0	0	0	1	0	0	0	0	0	1	3	0	240		80	80	79	1.9	2.5	2.3	18	20	16	2466	2578	198	274	41	32	411	907
1285	0	5	3	1	0	63	46	148	1	1	34	1	1	0	1	0	1	0	1	1	1	0	1	1	0	0	0	0.55	3	0	320	1116	85	77	98	2.6	2.5	2.4	25	18	17	2658	2748	277	252	49	28	198	221
1286	0	4	6	1	1	64	62.1	165	2	1	52	0	0	1	1	0	1	1	0	0	0	0	0	0	0	0	0	1.25	3	0	420	147	78	70	72	2	1.8	2.9	23	14	17	2280	1585	1321	1140	81	39	641	1132
1287	1	5	3	2	1	77	47	157	2	1	34	1	0	0	1	0	1	1	0	1	1	0	0	0	0	0	0	1.09	3	0	510		80	94	90	2.3	1.6	2.3	17	20	12	2569	2644	1287	1453	47	41	460	938
1288	0	4	2	1	0	58	40	153	2	1	61	1	1	0	1	0	1	1	1	1	1	0	0	1	0	0	0	0.92	3	0	285	72	60	72	75	2	2	2.1	20	21	12	4166	2270	316	1363	39	71	93	470
1289	0	4	6	1	1	52	58	151	1	0	43	1	1	0	1	0	0	0	1	0	0	0	0	1	0	0	0	1.21	3	0	415	165	80	48	75	1.8	2.4	2.1	21	18	18	1879	1957	982	380	55	16	591	1811
1290	0	5	3	1	1	61	75.5	165	1	0	52	1	0	0	1	1	1	1	0	0	1	0	0	1	0	0	0	1.05	3	0	505	169	58	92	80	1.6	2	2.3	21	20	24	3044	2260	392	288	40	8.69	478	833
1291	0	3	6	1	1	67	82	179	2	1	69.3	1	0	0	1	0	1	1	0	1	1	0	0	1	0	0	0	0.97	3	0	380	149	75	70	65	2.1	1.7	1.9	22	18	11	2480	2961	1038	352	72	33	979	779
1292	0	4	6	1	0	51	59	150	2	1	29	1	1	1	0	0	1	1	1	1	1	0	0	1	0	0	0	0.95	3	0	300	163	80	67	79	2	2.1	3.1	18	23	15	2088	2331	1511	449	66	20	459	395
1294	0	6	3	1	1	56	53.5	157	2	1	26	0	1	0	1	0	1	1	1	1	1	0	0	1	0	0	0	1.15	3	0	405	148	80	87	88	1.8	2	2.1	17	16	18	2007	2427	740	550	59	30	388	401
1295	0	4	2	3	0	52	43	151	2	1		1	0	0	1	1	1	1	1	1	1	0	0	0	0	0	0	0.5	3	0	270	79	90	97	96	1.7	1.8	1.8	18	19	21	3655	3259	262	1132	50	62	295	1351
1296	0	5	3	1	1	65	57	160	1	1	56	1	1	0	1	0	1	0	0	1	1	0	0	1	0	0	0	1.14	3	0	300	131	60	78	86	2.8	2.6	2.7	20	14	13	2256	2352	487	452	48	45	360	908
1297	0	5	6	1	1	63	62	156	2	2	60	1	0	0	1	1	1	1	1	1	1	0	0	0	0	1	0	3.52	3	0	330	173	60	92	86	1.8	2	3.2	20	24	17	3979	2016	921	1468	55	35	398	466
1298	2	4	2	2	1	72	51	155	3	1	17	0	1	0	1	0	1	1	1	1	1	0	0	1	0	0	0	1.17	3	0	260	110	80	73	67	1.6	1.3	1.7	22	21	18	2751	3256	383	470	57	40	269	424
1299	2	5	6	2	1	54	60.5	160	1	1	63	1	1	0	1	0	1	1	0	1	0	0	0	0	0	0	0	1.17	3	0	300	187	65	93	80	1.4	1.8	1.8	26	23	18	2557	2023	966	716	77	56	546	1641
1300	1	7	3	1	1	75	54.7	160	2	1	33.8	1	1	1	1	0	1	0	0	1	0	0	0	1	0	0	0	1.01	3	0	420		60	96	63	1.9	2	2	20	24	15	2971	2491	253	388	34	25	240	333
1301	2	5	2	1	0	64	54	150	2	1	34	1	1	1	1	0	1	0	0	1	1	0	0	1	0	0	0	0.88	3	1	240	73	85	78	75	2.6	2.6	2.5	29	17	21	2262	2652	278	166	37	14	194	216
1302	0	4	3	1	0	63	76	152	1	1	50	1	1	0	1	0	1	0	1	1	1	0	0	1	0	0	0	0.91	3	0	450	145	65	103	80	2	1.6	2.7	17	20	19	3507	1935	546	820	31	35	294	831
1303	0	4	6	1	0	69	40	144	1	1	68	1	1	1	1	0	1	1	0	1	1	0	0	0	0	1	0	1.8	3	0	570	236	62	55	85	1.8	1	1.9	18	28	32	5218	3091	812	546	129	52	918
1304	2	5	2	1	1	51	60.2	165	2	2	40	1	1	1	1	0	1	1	1	1	1	0	0	1	0	0	0	0.79	3	0	300	120	73	77	76	2.4	2.1	2.3	24	20	22	2045	2503	537	925	34	44	225	296
1305	0	6	3	1	1	67	62	150	1	1	66	1	1	1	1	1	1	1	1	1	1	0	0	1	0	0	0	0.87	3	0	330	145	85	75	78	2	2.2	3	23	21	20	2193	2198	1211	483	67	31		763
1306	0	5	2	1	1	48	59	155	2	4	32	0	0	0	0	0	0	0	0	0	0	0	0	1	0	0	0	1.14	3	1	240	124	80			1.8	1.8	1.9	20					1245	992	75	31	491	905
1307	0	4	6	1	1	61	68	160	1	0	75	1	0	0	1	1	1	1	1	1	1	0	0	0	0	1	0	3	3	0	390	140	74	100	91	1.9	1.9	2.2	23	21	19	2700	2609	1369	651	89	69	1089	2934
1308	0	5	6	1	0	70	63	152	2	3	63	0	1	0	1	0	1	0	1	1	1	0	0	0	1	0	0	1.25	3	0	445	180	70	92	69	2.9	1.8	1.8	20	15	15	3400	3409	1577	849	67	8	376	343
1309	0	3	6	2	1	76	57	168	1	0	51	1	0	1	1	0	1	0	1	1	0	0	0	0	0	1	0	2.5	3	1	300	150	70	65	81	2.6	1.9	2.6	17	19	17	2122	2274	1860	2334	68	49	612	935
1310	0	6	3	2	1	61	65.5	164	1	1	27	0	1	1	1	0	1	0	1	1	1	0	0	1	0	0	0	1.17	3	1	435	150	70	89	79	2	2.6	3.6	13	19	24	1479	1549	784	775	50	27	309	392
1311	0	4	6	1	1	64	54	163	2	0	61	1	0	1	1	0	1	0	1	1	1	0	0	0	0	0	1	5.7	3	0	300	154	90	75	80	1.5	2.2	2.2	17	12	13	2257	2137	1323	2334	52	21	292	449
1312	0	4	3	2	0	49	54	153	1	2	63	1	0	1	1	0	1	1	0	1	1	0	0	1	0	0	0	0.82	2	0	350	120	84	108	79	2.3	2.1	2.4	16	12	14	2161	2186	381	112	88	51	376	347
1313	2	5	2	1	0	55	49	156	2	2	25	1	1	1	1	0	1	0	0	1	1	0	0	1	0	0	0	0.58	3	1	315	75	79	81	86	2.5	2.4	2.7	15	15	13	1269	1985	636	598	59	44	239	489
1314	0	5	3	2	1	67	65	165	2	1	43	1	0	1	1	0	1	1	1	1	1	0	0	1	0	0	0	0.92	3	0	480	252	80	108	88	1.9	2.2	2.7	19	20	26	1971	2258	1527	1737	76	57	634	1026
1315	1	4	3	3	1	78	51.8	163	2	1	31	1	1	1	1	0	1	0	0	1	1	0	0	0	1	0	0	1.51	3	1	400		70	86	61	1.8	2.8	2.2	15	19	13	3309	2261	425	228	29	29	171	217
1316	0	7	3	2	1	59	65	170	1	1	28	1	0	1	1	0	1	1	0	1	1	0	0	1	0	0	0	0.99	3	0	420	135	66	78	71	2.1	2.1	2.5	13	17	26	2257	1975	578	344	48	57	504	2375
1317	2	4	2	1	1	75	62	155	2	1	33	1	1	1	1	0	1	1	0	1	1	0	0	0	1	0	0	1.2	3	1	345	80	82	82	85	2.4	2	2.6	18	24	20	2435	2131	342	551	51	26	352	611
1318	0	6	4	1	1	54	62	155	1	2	30	0	1	1	1	0	1	1	1	1	1	0	0	1	0	0	0	0.82	3	0	360	153	80	102	86	2.4	2	2.5	27	16	17	1987	2304	403	469	99	58	1058	1265
1319	2	4	2	1	1	60	60	159	2	1	44	0	0	0	0	1	1	0	1	1	1	0	0	0	0	0	1	8.5	3	0	360	90	75	66	75	2.4	2.4	2.5	21	19	19	1385	2035	1234	3959	101	58	771	1702
1320	0	3	6	1	1	62	55.5	158	1	2	64	1	1	0	1	1	1	1	0	1	1	0	0	1	0	0	0	0.92	3	0	300	160	67	79	85	2.2	2.8	2.7	18	14		2058	3541	1415	574	71	45	553	1980
1321	0	5	3	1	0	46	50	151	2	1	60	1	1	1	1	0	1	1	0	1	1	0	0	1	0	0	0	0.49	3	1	369	151	74	83	77	1.6	1.9	2.4	19	15	15	2056	2004	522	224	39	20	227	304
1322	2	3	6	7	0	74	42	146	2	2	53	1	1	1	1	0	1	1	0	1	1	0	0	0	1	0	0	1.57	3	0	300	41	78	91	68	2.3	1.9	2.5	25	19	17	3718	1717	494	1325	36	16	193	263
1323	2	6	2	1	1	72	42.2	154	2	1	50	1	0	1	1	1	1	1	0	1	1	0	0	0	0	1	0	2.49	3	0	240	69	76	106	84	2.2	2.5	2.7	26	22	15	2129	3024	734	1299	61	83	338	1169
1324	0	3	6	1	1	48	52	157	1	0	71	1	1	1	1	0	1	1	0	1	1	0	0	1	0	0	0	0.81	2	1	345	125	80	90	85									838	307	60	23	373	375
1325	0	5	2	1	1	62	80	183	1	2		0	0	0	0	0	0	0	0	0	0	0	0	0	0	0	0		3	0				90	82	1.6	1.6	2.1	26	32	20	4281	2825	578	1859	20	26	251	309
1326	0	6	6	1	0	71	64	155	2	1	54	1	1	1	1	0	1	1	1	1	1	0	0	0	1	0	0	1.54	3	1	430	195	80	93	69	1.3	1.7	1.4	15	18	19	3008	3226	881	2032	51	69	441	1091
1327	1	4	3	1	0	72	52	155	2	1	80	1	0	1	1	0	1	1	0	1	1	0	0	1	0	0	0	1	3	1	430		70	69	70	1.4	2.6	2.5	18	22	15	2334	2165	163	151	25	32	121	317
1328	1	5	3	3	0	79	61.5	162	2	2	42	1	0	1	1	0	1	0	0	1	1	0	0	1	0	0	0	0.79	3	0	480		90	75	67	2.1	1.2	1.7	28	15	10	2941	2705	345	373	20	11	61	131
1329	0	4	6	1	1	75	47	170	1	2	48	1	1	1	1	0	1	1	0	1	1	0	0	0	1	0	0	1.35	3	1	415	125	75	92	80	3	2.1	3	20	12	15	2248	1517	2318	852	122	32	716	1016
1330	0	5	3	1	1	62	87	170	3	1	52	1	0	1	1	0	1	1	0	1	1	1	0	1	0	0	0	1	3	1	455	170	85	100	72	1.6	2.2	2.2	21	14	17	1858	1598	468	273	73	33	490	737
1331	0	5	3	1	1	58	65	168	2	1	63	1	0	1	1	1	1	1	1	1	1	1	0	1	0	0	0	0.96	3	0	300	127	70	101	87	1.8	2.4	2.2	20	18	14	2879	2478	252	271	6.58	18	728	443
1332	0	5	2	1	0	66	52	160	2	0	41	1	0	1	1	0	1	1	1	1	1	0	0	1	0	0	0	0.59	3	0	180	110	81	96	65	2.1	2	2.5	23	19	15	3130	1909	586	351	54	17	296	246
1333	0	4	6	1	1	67	72.5	152	2	1	75	1	0	1	1	0	1	1	1	1	1	0	0	0	1	0	0	1.34	3	0	300	168	75	83	109	2.3	2.1	2.7	23	21	19	1786	3360	1516	980	65	29	455	410
1334	0	2	2	1	1	57	79.5	163	2	2	35	1	1	0	1	0	1	0	0	1	1	0	0	0	1	0	1	1.49	2	1	180	60	70	96	95	1.6	1.8	2.2	19	20	13	3607	2954	444	187	54	56	346	613
1335	0	6	2	1	1	71	80	167	1	1	54	0	0	1	1	1	1	1	1	1	1	0	0	0	1	0	0	1.57	3	0	355	130	75	85	79	2	1.6	2.4	19	20	18	2991	2586	325	433	46	27	311	665
1336	1	5	3	2	1	72	74.5	176	2	1	43	1	0	1	1	0	1	0	1	1	1	0	0	0	1	0	0	1.58	3	0	480		70	85	104	1.6	1.9	3.1	18	13	14	2304	2822	159	167	14	14	143	368
1337	0	4	6	1	1	48	74.5	164	2	0	52	1	0	1	1	1	1	1	0	1	1	0	0	1	0	0	0	1.12	3	0	640	95	75	96	89	2.1	1.6	2.1	25	22	15	3502	2973	560	538	49	28	541	1021
1338	0	4	6	2	1	75	50	160	1	1	59	1	0	1	1	1	1	0	0	1	1	0	0	1	0	0	0	1	3	1	405	150	70	89	75	1.6	1.7	2.6	19	24	21	2317	2896	945	616	62	30	562	989
1339	0	3	2	1	1	54	93	175	2	1	40	1	0	1	1	1	1	1	1	1	1	0	0	0	1	0	0	1.9	3	0	300	98	68	82	90	2.5	2.6	2.5	20	18	17	1965	1647	374	543	49	22	338	532
1340	0	6	2	1	1	66	64.5	156	1	1	42	1	0	1	1	0	1	1	0	1	1	0	0	0	1	0	0	1.45	3	1	320	124	73	76	90	2.6	1.7	2.1	20	23	19	2492	3091	639	1861	79	42	433	511
1341	0	4	6	2	0	76	54	150	2	1	36	1	0	1	1	0	1	0	1	1	1	0	0	1	0	0	0	0.83	3	0	540	136	65	92	76	1.5	1.7	2.5	18	20	14	2228	2472	994	2095	106	46	548	595
1342	0	5	3	1	0	63	53	158	2	1	45	1	0	1	1	1	1	1	1	1	1	0	0	0	1	0	0	1.5	3	0	385	154	68	100	65	2.2	2.6	2.3	21	22	17	2650	2061	881	2217	66	30	338	524
1343	0	3	6	1	0	68	53	148	2	1	66	1	0	1	1	0	1	0	0	1	1	0	0	1	0	0	0	0.9	3	1	420	130	70	105	89	1.4	1.6	2.1	20	22	17	4800	2759	566	298	59	33	300	474
1344	0	5	3	1	1	54	59	156	2	1	71	0	1	0	1	0	1	1	1	1	1	0	0	1	0	0	0	1	3	0	345	110	70	98	92	2.4	1.9	2.4	22	14	20	1750	1390	218	236	42	27	395	702
1345	1	5	3	1	1	71	76	169	1	0	65	1	0	0	0	0	0	1	0	1	1	0	0	0	1	0	0	1.24	3	0	1130		73	62	75	2.5	2.6	2.1	15	22	20	1911	2400	180	223	27	29	316	736
1346	0	4	2	3	1	59	86.6	174	3	1	43	1	0	0	1	0	1	0	0	1	1	1	0	0	1	0	0	1.57	3	1	240	65	80			1.5	1.4	1.4	21					801	410	36	20	364	525
1349	0	4	3	3	1	59	72	160	1	1	56	0	1	1	1	0	1	1	0	1	1	0	0	1	0	0	0	1.2	3	1	455	134	65	83	103	1.7	1.5	1.8	17	17	21	2677	2584	488	327	69	26	452	434
1350	0	5	6	5	1	62	50	167	2	2	26	1	0	1	1	0	1	1	1	1	1	0	0	0	0	0	1	5.25	3	0	300	170	70	89	95	2.6	2.7	1.7	26	25	16	2136	4960	868	2102	90	48	402	563
1351	2	4	2	1	1	59	66	159	2	0	60	0	0	1	1	0	1	1	1	1	1	1	0	1	0	0	0	0.94	2	0	240	59	80	100	87	2	2.5	2.9	17	21	12	2523	2179	285	394	37	7	246	710
1352	0	5	3	1	0	58	60	156	1	1	59	1	0	1	1	1	1	0	0	1	1	0	0	1	0	0	0	0.9	3	0	360	120	68	90	100	2.7	2.6	2	19	20	17	2778	3531	474	381	52	28	328	519
1353	0	4	6	1	0	61	58.5	138	1	0	73	1	1	0	1	0	1	0	0	1	1	0	0	1	0	0	0	0.59	2	0	400	151	85	88	76	1.5	1.5	1.7	17	21	13	2956	4264	708	581	42	33	514	295
1354	0	4	6	1	0	71	50	152	2	0	32	1	1	1	1	0	1	0	1	1	1	0	0	0	1	0	0	0.97	3	0	360	180	68	79	68	1.5	1.5	2.3	23	22	17	2104	2048	1726	1007	87	42	524	653
1355	0	5	2	1	0	62	50	150	2	1	54	0	0	1	1	0	1	1	1	1	1	0	0	0	0	1	0	1.9	3	0	300	121	70	74	78	2.8	1.9	2.6	19	17	19	2786	2307	1089	524	66	20	349	265
1356	0	6	2	1	1	58	60.3	156	2	2		0	0	0	0	0	0	0	0	0	0	0	0	1	0	0	0		3	1	270	131	70	74	80	1.2	2.8	1.7	14	21	26	2146	3907	967	683	80	50	320	536
1357	0	5	6	1	1	62	51	160	2	0	68	1	0	1	1	1	1	1	1	1	1	0	0	0	1	0	0	1.73	3	0	450	173	67	92	79	2.2	2.2	2.6	21	18	15	1727	2872	1391	643	57	23	373	421
1358	0	6	2	1	0	67	37	149	2	1	74	1	1	1	1	0	0	0	0	1	1	0	0	1	0	0	0	0.76	3	0	330	147	70	111	68	2.1	1.6	1.9	16	13	12	2944	2983	843	1275	59	126	279	1317
1360	0	3	6	1	0	70	49.4	150	2	1	68	1	0	1	1	0	1	1	1	1	1	0	0	1	0	0	0	0.84	3	0	480	120	80	96	87	2	1.4	2.4	18	13	16	3031	2707	1081	807	95	43	688	838
1361	0	4	6	1	0	47	49.5	146	2	1	61	1	1	1	1	0	1	1	1	1	1	0	0	1	0	0	0	0.47	3	0	420	180	93	98	81	2.8	2	2.2	20	21	15	3336	2312	1332	441	116	47	632	1105
1362	0	5	6	1	1	79	68	163	2	0	61	0	0	0	1	1	1	0	1	1	1	0	0	0	1	0	0	1.5	3	0	360	148	80	88	90	2.1	2.2	2.6	15	28	12	1744	1791	2033	1082	88	77	469	543
1363	0	5	6	1	1	67	60	160	2	0	49	1	1	1	1	0	1	1	0	1	1	0	0	1	0	0	0	0.83	3	1	360	180	90	102	79	2.1	2.2	2.9	17	22	11	1586	2222	534	353	9	17	1103	526
1364	0	5	6	1	1	62	53	160	2	1	62	0	1	0	1	0	1	0	0	1	1	0	0	1	0	0	0	0.95	3	0	270	156	93	109	99	2.2	1.6	2	20	15	17	3189	2990	706	550	51	43	526	590
1365	2	3	2	1	1	60	71	157	3	3		0	0	1	1	1	1	1	1	1	1	0	0	1	0	0	0	0.83	2	1	240	60	88	76	79	2	2.4	2	19	19	19	2106	3197	280	199	32	20	323
1366	0	4	3	2	0	59	42	150	3	1	73	0	1	1	1	1	1	1	1	1	1	0	0	1	0	0	0	0.89	3	1	360	140	68	82	60	2.3	1.8	2.6	16	20	20	1797	1446	1384	327	84	29	470	692
1367	0	3	6	2	1	68	54.8	160	2	0	56	0	1	1	1	0	1	0	0	1	1	0	0	0	1	0	0	1.38	3	0	300	129	74			2.4	2.1	2.4	22					1063	1306	90	70	411	755
1368	0	5	3	2	1	64	51	157	3	1	33	1	1	1	1	0	1	0	0	1	1	0	0	1	0	0	0	1.13	3	0	300	149	68	60	76	1.6	1.7	2.3	16	25	29	1821	1674	1226	952	80	35	522	684
1369	0	4	6	1	0	69	46	152	2	0	62	0	1	0	1	0	1	1	0	1	1	0	0	1	0	0	0	0.76	3	0	405	155	83	71	67	2.3	2.2	2.5	17	15	16	2919	1742	702	602	59	49	318	564
1370	0	5	6	1	1	58	55	159	2	0	36	0	0	0	1	1	1	1	0	1	1	0	0	0	0	0	0	1.16	3	1	315	184	80	83	86	2.5	2.1	3.1	17	22	19	1918	1807	1123	986	81	53	525	1388
1371	0	5	6	1	0	67	41.5	144	2	1	56	1	1	1	1	0	1	0	1	1	1	0	0	1	0	0	0	0.83	3	0	395	180	80	100	81	1.6	2.1	2.5	20	15	11	3741	3705	3271	971	95	29	490	396
1372	2	4	2	1	0	57	53	155	2	1	54	1	1	1	1	0	1	0	0	1	1	0	0	1	0	0	0	0.85	3	1	240	40	75	76	73	1.6	1.8	1.7	15	18	21	1599	2807	277	579	48	28	265	573
1373	0	4	6	1	1	66	48	160	1	1	34	1	0	1	1	1	1	1	0	1	1	0	0	0	0	0	0	4.8	3	1	360	189	67	85	73	2.6	2	1.9	17	22	20	2362	3225	1213	3107	55	32	343	773
1374	2	4	2	1	1	59	61	160	2	2	33	1	0	1	1	0	1	0	0	1	1	0	0	1	0	0	0	1.1	3	0	240	60	85	94	70	1.8	2.4	2.7	25	20	14	2270	2254	220	264	38	21	251	430
1375	1	3	3	1	1	62	62	160	1	1	58	0	0	0	1	0	1	0	0	1	1	0	0	1	0	0	0	0.9	2	1	315		70	99	72	2	3	2.1	18	12	17	2469	1913	542	459	23	18	169	523
1376	2	4	2	1	0	72	73	150	2	0	79	1	1	1	1	1	1	1	1	1	1	0	0	1	0	0	1	0.7	3	0	240	72	80	86	79	2.2	2.3	2.8	22	19	17	2318	2727	382	344	18	20	232	185
1377	0	5	6	1	1	52	60	160	1	0	66	1	0	1	1	0	1	1	1	1	1	0	0	1	0	0	0	0.68	3	0	360	140	70	95	75	2	1.8	2.3	18	13	19	2362	2392	799	704	60	30	487	728
1378	2	5	2	2	1	68	62.5	162	1	0	58	0	0	1	1	0	1	1	0	1	1	0	0	0	1	0	0	1.36	3	0	240	83	90	77	79	1.7	3	2.4	17	16	16	1443	2228	380	585	47	29	257	753
1379	1	5	3	1	0	37	56	145	1	1	37	1	0	0	1	0	1	0	1	1	1	0	0	1	0	0	0	0.87	3	0	420		78	105	105	2.4	2.3	3.5	22	19	16	1972	1514	263	232	25	21	326	477
1380	0	5	6	6	1	81	65	170	2	2	38	1	0	1	1	0	1	1	1	1	1	0	0	0	1	0	0	1.32	3	0	460	165	80			2.1	2.2	2	39					751	967	62	26	520	800
1381	0	4	6	1	1	67	47	152	1	0	47	1	1	0	1	0	1	1	1	1	1	0	1	0	1	0	0	1.56	3	0	362	127	67	86	86	2	2.1	1.7	17	11	20	3827	2981	959	887	77	33	421	447
1382	0	4	6	1	0	66	58.5	149	2	0	58	1	0	0	1	1	1	1	1	1	1	0	0	0	1	0	0	1.9	3	0	340	180	80	100	84	1.6	1.7	2.3	21	16	19	3393	2920	1406	1852	67	34	349	454
1383	2	4	2	1	0	51	74	160	2	1	35	1	1	1	1	1	1	0	1	1	1	1	0	0	1	0	0	1.6	3	0	270	64	80	99	77	2.6	2.7	2.2	22	25	16	2290	2273	537	1536	50	37	739	888
1384	0	4	6	1	1	61	70	169	1	1	45	1	1	1	1	1	1	1	0	1	1	1	0	1	0	0	0	1	3	0	300	140	70	82	75	2.3	2.7	2.5	14	20	13	2205	2805	405	466	76	36	278	503
1385	2	7	2	1	1	55	68	165	2	1	38	1	0	1	1	0	1	0	1	1	1	0	0	0	1	0	0	2.57	3	1	300	171	68	69	78	2.6	2.3	2.4	20	18	19	2156	3952	746	1021	52	28	324	842
1387	0	4	3	1	0	56		147	2	1	61	1	0	1	1	1	1	0	1	1	1	0	0	0	1	0	0	1.7	3	0	300	117	68	66	64	2.4	1.8	2.5	18	22	18	2567	2540	574	632			312	151
1388	0	5	4	1	1	64	85	165	2	0	65	1	0	1	1	0	1	1	1	1	1	0	0	0	0	1	0	3.5	3	0	290	89	86	100	105	2	1.3	1.9	26	15	21	2675	3815	1499	1038	56	24	739	335
1389	1	4	1	1	0	65	44	149	2	0	68	1	1	1	1	0	1	1	1	1	1	0	0	1	0	0	0	0.8	3	0	250		80	80	83	2.5	2.2	2	20	22	22	1815	1332	219	1383	20	47	260	1137
1390	2	5	2	2	1	61	53.5	154	2	1	66	0	0	1	1	1	1	1	0	1	1	0	0	0	1	0	0	1.2	2	0	300	75	80	82	103	1.6	2.2	2.3	19	18	19	2948	2355	882	1661	92	64	405	913
1391	0	4	5	1	1	56	71	159	2	1	55	0	1	0	1	0	1	0	0	1	0	0	0	1	0	0	0	1.1	3	0	330	143	87	86	80	2.3	2.6	2.1	19	23	18	2569	2990	1260	585	103	59	804
1392	0	5	3	1	1	65	64	157	2	2	51	1	0	1	1	0	1	0	0	0	0	0	0	1	0	0	0	0.8	3	0	240	160	80	78	86	1.6	2.8	2.6	14	23	24	2347	3372	2741	1146	98	66	600	1110
1393	0	2	4	1	0	64	48.5	155	2	2	54	1	1	0	1	0	1	1	0	1	1	0	0	1	0	0	0	0.7	2	1	360	90	70	76	83	2	2.1	2.1	16	22	22	2205	2402	1173	1123	40	37	462	509
1394	0	4	5	1	1	58	62.5	160.5	2	1	57	1	1	0	1	0	0	0	0	0	0	0	1	1	0	0	0	0.9	2	1	350	124	80	78	80	2.1	2.3	2.3	17	24	21	2290	2449	513	690	74	33	381	315
1395	0	4	1	1	1	64	69	168	2	2	46	1	1	1	1	1	1	1	1	1	1	0	0	0	1	0	0	1.7	3	0	300	23	80	91	76	1.6	3.1	2	18	24	21	2692	2324	344	1186	35	60	371	1036
1396	0	3	4	1	0	55	53.5	147	2	1	65	0	1	1	1	0	1	1	1	1	1	0	0	1	0	0	0	0.8	3	0	390	96	76	90	87	1.6	2.2	2.4	15	14	17	2224	2643	893	220	78	11	583	200
1397	0	5	3	5	0	75	51	145	2	1	65	1	1	1	1	1	1	1	1	1	1	0	0	0	1	0	0	1.2	3	0	375	105	78	87	87				11					1221	1049	62	30	475	493
1398	0	4	3	1	0	61	51	160.5	2	1	44	1	1	1	1	1	1	1	1	1	1	0	0	1	0	0	0	0.8	3	0	320	104	79	79	75									544	352	90	38	432	281
1399	1	4	1	6	1	56	56	170	3	3	36	1	0	0	0	0	0	0	0	1	1	0	0	1	0	0	0	0.8	3	1	180		68			2.5	2.2	2.4	18					2419	2652	32	16	166	263
1400	2	3	2	4	1	66	82	175	1	1	64	1	1	0	1	0	1	1	0	1	1	0	0	1	0	0	0	1	2	0	255	50	86	83	86	2.9	3.1	3.2	20	23	16	1642	1962	246	798	50	65	192	603
1401	2	4	2	1	0	74	54	150	2	4	34	1	0	0	0	0	1	1	0	1	1	0	0	1	0	0	0	1	3	1	240	55	43	65	60	1.8	1.8	1.7	19	22	20	3771	3504	271	375	62	30	295	353
1402	0	4	1	1	1	67	59.5	160	2	4	45	1	1	0	0	0	1	1	0	1	1	0	0	1	0	0	0		3	0	120	105	60	60	60	1.5	1.5	1.7	17	17	14	4882	3720	1618	528	91	45	607	1133
1403	0	5	3	1	1	63	58	167	2	2	64	1	0	0	0	0	1	1	0	1	0	0	0	1	0	0	0		3	1	210	123	60	79	80	2.1	2.9	2.6	26	31	33	1389	1788	552	457	87	62	518	1884
1404	2	4	2	1	1	59	78	167	2	1	57	1	0	0	1	0	1	1	0	1	1	0	0	1	0	0	0		3	0	240	75	70	86	80	2.4	2.4	2.6	25	22	33	2045	2085	316	267	69	28	372	609
1405	2	6	1	1	0	64	49	147	2	3	31	1	0	1	1	0	1	1	1	1	1	1	0	1	0	0	0	0.9	3	0	180	83	80	84	69	1.7	1.9	2.3	33	29	31	4000	1866	608	437	59	39	285	778
1406	2	5	2	1	1	39	67	168	2	2		0	0	1	0	0	1	1	0	0	0	0	0	0	0	0	0	1	3	0	240	60	60	84	89	2	2.2	2	21	26	17	1497	2188	332	212	71	61	363
1407	0	6	3	2	1	72	61	160	2	2	37	1	0	1	1	0	0	0	1	0	0	0	0	0	1	0	0	1.6	3	0	470	165	60	65		2.2	2.2	2.2	21	22				2917	885	134	45	909	953
1408	2	6	2	1	1	58	100	175	2	2	65	1	0	0	1	0	1	1	1	1	1	0	0	1	0	0	0	1	3	1	345	94	60	81	77	2.1	1.9	2.2	22	26	26	1776	1647	817	348	73	25	445	318
1409	1	5	1	1	0	67	65	155	2	2	61	1	0	1	1	1	1	1	1	1	1	0	0	0	0	1	0	3.5	3	0	240		60	71	80	2	2.1	2	26	34	21	2007	1837	152	443	25	29	138	710
1410	0	4	2	1	1	84	70	165	3	4	49	1	0	1	1	0	0	0	0	1	0	0	0	1	0	0	0	1.1	3	1	240	75	60	90	80	2.1	1.7	2	21	25	21	1720	2785	2456	1869	53	34	533	1730
1411	0	4	5	1	1	67	72		2	2	59	0	1	1	1	0	1	1	0	0	0	0	0	1	0	0	0	1	3	1	300	105	60	80	85	2	2	2.2	15	15	16	3241	3140	452	783	70	50	252	1192
1412	0	4	3	1	1	63	95	180	3	3	49	1	1	1	1	0	1	1	1	1	0	0	0	0	1	0	0	1.6	3	0	340	126	55	80	80	2	2	2.1	22	20	22	1982	1833	265	329	46	48	321	796
1413	0	3	5	1	1	60	67	165	2	2	70	1	0	1	1	0	1	0	0	1	0	0	0	0	1	0	0	1.7	3	1	240	132	99											1802	802	54	92		3112
1414	2	5	2	1	1	76	74	172	2	1	70	1	1	0	1	0	1	1	1	1	1	0	0	1	0	0	0	1	3	1	240	67	103	100	80	2.7	2.2	2.9	21	21	11	1737	2285	381	356	61	26	366	891
1415	2	4	2	1	1	85	58.9	165	2	2	50	0	0	0	0	0	0	0	1	1	0	0	0	0	0	1	0	2.3	3	0	240	57	50	79	90	2	2.4	2.5	25	24	22	2123	3265	588	587	53	9	196
1416	1	4	3	1	1	67	58	159	2	2	48	1	0	0	1	0	1	1	1	1	1	0	1	0	1	0	0	1.7	3	1	480		83	85	85	1.7	2.3	1.9	15	14	16	2347	2189	113	221	33	71	198	488
1417	0	4	5	1	1	66	62	158	3	4	40	1	1	1	1	0	1	1	0	0	0	0	0	1	0	0	0	1.2	3	0	240	125	55	85	83	2.1	2.9	3.1	24	18	23	1852	1340	1399	574	80	29	452	553
1418	2	6	2	1	1	63	54	158	2	2	48	1	1	1	1	0	1	1	0	1	1	1	0	1	0	0	0	1.1	3	0	300	75	60	87	77	1.8	1.9	2	22	16	17	1676	1482	345	195	57	1.6	182	293
1419	2	7	2	1	1	73	60		2	2	58	1	0	0	0	0	1	1	1	1	0	0	0	1	0	0	0	1.1	3	1	240	72	60	70	70	1.6	2.2	1.8	17	12	19	2453	2582	1166	541	89	52	348
1420	0	5	3	1	1	49	71	170	3	4	40	1	1	0	1	0	1	1	1	1	1	0	0	1	0	0	0	0.9	3	1	300	121	60	97	78	2.2	3.4	2.3	18	14	23	1897	3246	461	336	56	24	286	353
1422	1	2	3	1	1	45	60	155	2	2	66	0	0	0	0	0	1	1	0	0	0	0	0	1	0	0	0	0.9	3	1	240		89	88	85	2.1	2	2.1						151	746	17	26	160	958
1423	2	5	2	1	1	60	55	158	3	4	35	1	0	0	1	0	0	0	0	0	0	0	0	1	0	0	0	1.3	3	1	290	65	65	76	77	1.6	1.9	2.1	29	14	24	1331	1521	2219	926	53	13	300	392
1425	0	5	3	1	0	55	60	163	3	2	68	1	0	0	0	0	1	0	0	0	1	0	0	1	0	0	0	1.1	3	1	360	123	55	86	78	2.5	2.2	2.6	18	17	16	1862	1929	1090	1853	101	49		414
1426	0	4	4	1	0	55	50	150	1	1	64	0	0	0	0	0	1	0	1	1	0	0	0	1	0	0	0	1.1	3	1	240	65	65	100	80	2.1	1.8	3.2	20	17	13	3603	1809	267	124	17	2	349
1427	0	6	3	1	0	64	70	158	2	2	58	0	0	0	1	1	1	1	0	1	1	1	0	1	0	0	0	0.9	3	1	360	140	60	81	70	2	2.4	2	22	23	11	1508	2401	466	337	46	3.7	712	440
1428	2	3	2	2	0	84	47	150	3	3	37	1	1	0	0	0	1	1	1	1	1	0	0	1	0	0	0	0.6	3	1	240		70	77	75	1.7	1.8	1.7	18	18	18	2169	2166	158	411	101	34	338	274
1429	2	4	2	1	1	82	80	180	2	2	40	0	0	0	1	0	1	0	0	1	1	0	0	1	0	0	0	0.7	3	0	265	60	55	79	71	1.9	2.1	2.1	20	26	19	2470	2875	314	214	31	11	209
1430	0	5	5	1	1	49	61	160	3	2	67	1	1	1	1	0	1	1	1	1	1	0	0	1	0	0	0	1.2	3	0	240	146	65	83	76	1.8	2.5	2.2	23	26	20	1811	1608	938	952	70	22	525
1431	0	3	3	1	0	65	51	144	2	2	62	0	1	1	1	0	1	0	1	1	1	0	0	1	0	0	0	0.84	3	1	420	141	60											489	164	52	47	414	1455
1433	1		1	1	1	73	77	160	2	2	60	1	1	0	1	0	1	0	0	1	1	0	0	1	0	0	0	1.3	3	0	240		80	93	79	2	2	2.3	22	21	15	2989	3058	59	275	14	33	145	678
1434	1	4	1	1	0	69	60	154	2	2	66	1	1	0	0	0	1	1	1	1	1	0	0	1	0	0	0	0.6	3	1	240		65	79	70	1.8	2.1	2.5	17	18	16	3065	1465	236	254	16	14	82	587
1435	2	6	2	1	1	72	53.5	153	2	2	43	1	0	1	1	0	1	0	0	1	1	0	0	1	0	0	0	1.3	3	0	240	68	60	100	86	1.8	3	2.7	29	26	22	2619	2693	441	243	38	19	291	834
1436	0	6	5	1	1	51	57	160	2	2	63	1	0	1	1	0	1	1	1	1	1	0	0	1	0	0	0	0.9	3	1	240	154	60	100	99	2.3	2.5	2.5	18	20	13	1549	2925	771	521	67	29	476	1181
1437	0	4	5	1	0	54	55	155	2	2	57	0	1	0	1	0	1	1	1	1	1	0	0	1	0	0	0	1.1	3	1	180	120	60	78	78									445	401	36	20	272	885
1438	2	7	2	1	1	55	77	175	2	2		0	0	1	0	0	0	0	0	0	0	0	0	1	0	0	0	0.9	3	0	240	76	60	94	89	1.8	2.8	2.8	16	17	17	2126	2433	410	65	41	13	314
1439	0	5	5	1	1	56	67.5	167	2	2	68	0	1	1	1	0	1	1	0	1	1	0	0	1	0	0	0	0.9	3	0	240	120	60	95	96	2.8	2	3	21	18	17	3177	3129	783	704	69	30	437	755
1441	0	3	5	1	0	55	53	151	2	2	67	1	1	1	1	0	1	1	1	1	1	1	0	1	0	0	0	1.3	3	0	180	97	60	78	89									721	626	59	21	411	805
1442	0	4	4	2	1	62	60.5	158	2	2	37	0	1	1	1	0	1	0	1	1	1	0	0	1	0	0	0	1	3	1	240	107	55	77	78	1.8	1.7	2.6	17	19	14	2114	3442	1651	312	90	27	686	798
1443	0	4	5	1	1	42	73.5	160	2	2	62	1	0	1	1	0	1	1	0	1	1	0	0	1	0	0	0	1.2	3	0	360	120	60	71	87	1.8	2.1	2.7	19	20	18	3009	3708	507	679	74	45	506	1115
1444	0	2	5	1	1	67	57	164	3	3	51	1	1	1	0	0	1	1	0	1	1	0	0	1	0	0	0	0.9	3	1	240	66	60	80	77	1.9	2.4	2.4	14	14	19	1807	1732	275	211	43	20	262	478
1445	0	5	3	1	1	65	72	168	2	2	42	1	0	0	1	0	1	1	1	1	1	0	0	1	0	0	0	1.4	3	0	360	165	60	91	88	2	2.2	2.4	22	18	15	1933	2135	1028	2032	67	50	555	862
1446	0	5	3	1	1	59	60	162	2	2	62	0	1	1	1	0	1	1	0	1	0	0	1	1	0	0	0	0.99	3	1	360	110	55	100	100	1.6	2.7	2.5	22	20	18	1337	2117	1070	473	55	23	564	1099
1447	2	4	2	1	1	61	64	154	2	2	46	1	1	1	1	0	1	1	1	1	1	0	0	1	0	0	0	1.1	3	1	240	60	60	77	87	2	1.5	2.6	20	27	16	2370	1882	769	448	66	29	491	1272
1448	0	5	3	1	0	72	53.5	146	1	1	44	0	1	1	1	0	1	1	1	1	1	0	0	1	0	0	0	0.6	3	1	420	137	60	78	74	2.7	2.4	2	25	20	12	1889	2209	544	256	58	23	413	749
1449	1	1	5	1	1	67	61.6	158	3	3	48	1	1	1	1	0	1	1	0	1	1	0	0	1	0	0	0	1.2	3	1	240	46	55	83	76	2.1	2.1	2.6	21	20	20	2356	2805	276	527	34	29	319	995
1450	2	4	3	3	0	70	69	160	2	2	41	1	0	1	1	0	1	1	1	1	1	0	0	0	0	0	1	4.9	2	1	540	120	65	80	85	2.1	2.1	2.1	25	16	18	2009	2139	1671	1491	66	18	594	211
1451	2	4	2	1	0	69	55.5	143	2	0	58.5	0	1	0	1	0	1	1	1	1	0	0	1	1	0	0	0	1.1	3	1	240	53	65	85	75	1.5	2.1	1.6	26	22	20	3320	2672	313.5	298	55	25	386	710
1452	0	4	5	1	1	72	50	160	3	2	55.6	0	0	0	1	1	1	1	0	1	1	0	0	0	1	0	0	1.6	3	1	300	127	60	72	76	1.8	2.2	1.8	32	20	22	2729	3093	395.1	622.2	17	20	217	392
1453	0	6	3	7	1	70	65	157	4	3	50	1	0	1	1	1	1	1	1	1	1	0	0	0	0	0	1	5	3	0	540	187	70	75	80	1.9	2	2.1	30	32	25	3200	2590	1860	2009	91	26	796	1482
1454	1	4	5	3	1	74	42	155	2	4	28	0	0	0	0	0	1	1	0	1	1	0	0	0	0	0	1	4.2	3	1	280		78			2	2.1	2.1	17					1523	992	17	14	108	455
1455	0	5	3	1	1	69	64	159	3	1	61.2	1	1	1	1	0	1	1	0	1	1	0	0	1	0	0	0	1.1	3	1	370	140	67	90	80	1.7	2	2.6	22	20	14	3559	2523	1016	326	44	16	679	674
1456	2	3	2	1	0	61	65	147	2	0	59.4	1	0	1	1	0	1	1	0	1	1	0	0	1	0	0	0	0.6	3	1	285	55	55	77	77	1.6	2.2	2	20	16	18	3140	2500	253.5	302.2	64	29	462	786
1457	1	5	1	1	1	64	75.5	153	1	1	74.2	1	1	1	1	0	1	1	1	1	1	0	0	1	0	0	0	1.3	3	0	310		76	110	86	2.6	2	3.1	17	20	22	3018	1856	207	276	24	19	215	981
1458	0	6	3	1	1	69	53.5	153	1	3	64.7	1	1	1	1	0	1	1	0	1	1	0	0	0	1	0	0	1.7	3	1	330	80	60	105	76	2.2	2.1	2.1	27	20	17	2780	2853	705.7	437	65	29	482	716
1459	2	8	2	2	1	67	75	166	1	3	50.1	0	0	1	1	0	1	1	0	0	1	0	0	1	0	0	0	1.1	3	0	390	84	65	90	85	2.6	1.9	3.1	26	20	18	2493	1764	524	208	39	19	389	1079
1460	2	4	2	1	1	58	61	158	3	2	49	0	1	1	1	0	1	1	1	1	1	0	0	1	0	0	0	1.2	3	0	275	68	60	80	85	2.7	2.9	2.7	22	26	23	2010	2268	434	258	42	27	256	910
1461	0	3	5	1	1	67	53	155	1	1	43	1	1	0	1	0	1	1	0	1	1	0	0	1	0	0	0	0.9	3	0	280	77	55	86	70	2.3	2	2.2	20	14	22	3003	2963	282	162	20	15	565	334
1462	2	3	3	11	1	75	78	172	3	1	51	1	1	1	1	0	1	0	0	1	1	0	0	1	0	0	0	1.2	2	0	620	160	67			1.8	1.8	2	20					1010	971	316	196	3504	4386
1464	2	6	2	1	1	59	50.8	158	2	2	64.8	0	0	1	0	0	1	1	0	0	1	0	0	1	0	0	0	0.8	3	0	285	68	60	72	70	1.6	2.5	1.8	19	21	13	1775	2158	758	212	78	24	572	1295
1465	0	6	5	1	0	62	50	144	2	1	72.6	1	0	1	1	0	1	1	1	1	1	0	0	1	0	0	0	0.8	3	0	420	156	60	90	92	1.7	2.6	3.1	16	20	17	2224	1811	1237	694	98	42	569	821
1466	0	3	3	1	0	68	42	139	3	2	58.5	1	0	1	1	0	1	1	0	0	1	0	0	1	0	0	0	0.7	2	1	375	140	55	85	70	1.9	2.2	1.9	27	18	21	2615	2395	735	229	36	35	311	639
1467	2	6	2	1	1	64	85	165	2	2	50	1	0	1	1	0	1	1	0	1	1	0	0	1	0	0	0	0.9	3	0	320	115	55	110	85	1.7	2.1	2	20	26	19	3027	2513	600	432	61		478
1468	0	4	4	1	1	68	74	165	1	1	52.1	1	0	1	1	0	1	1	0	1	1	0	0	1	0	0	0	1.1	3	1	315	88	60	70	80	2.2	2.2	2	19	25	25			813	730	69	26	672	787
1469	2	5	2	1	1	59	51.5	159	2	1	48.9	1	0	0	1	1	1	1	1	1	1	0	0	0	0	0	1	5.6	3	0	315	71	55	87	90									361	506	61	43	319	964
1470	0	5	3	1	0	70	69	160	1	0	55.4	1	1	0	1	0	1	1	0	1	1	0	0	1	0	0	0	1	3	0	435	180	58	86	90	2.5	1.2	2.2	20	17	20	3258	1915	1225	667	65	26	541	640
1471	1	3	2	1	0	59	53	140	3	2	67.2	1	0	1	1	0	1	1	0	1	1	0	0	1	0	0	0	0.8	2	0	200		82	82	80	2.3	2.5	2.7	21	25	23	1585	2108	77.3	140	20	33	79	738
1472	2	6	2	1	1	59	64	164	2	3		1	0	1	1	0	1	0	0	1	1	0	0	1	0	0	0	0.9	3	1	240		85	70	84									500	609	47	28	341	1245
1473	0	3	5	2	0	53	49	154	2	1	53.4	1	1	1	1	0	1	1	0	1	1	0	0	1	0	0	0	0.7	3	0	315	141	60	76	90	1.8	2	2.7	21	11	13	3620	1876	1764	1134	98	45	783	1126
1474	0	5	3	1	0	53	45	146	2	3	52	1	1	1	0	1	1	1	1	1	1	0	0	1	0	0	0	0.6	3	0	435	143	55	85	90	2	2	2.3	20	17	16	2706	2336	481	365	57	38	365	737
1475	0	5	4	7	1	57	71.5	157	2	2	60	1	1	1	0	0	1	1	1	1	1	0	1	1	0	0	0	1.2	3	0	405	120	58	88	80	2.5	2	2.4	22	25	16	2394	2941	2413	1849	103	30	1039	923
1476	0	7	4	1	1	56	64	161	3	2	38.8	1	1	1	1	0	1	1	0	1	1	0	0	1	0	0	0	1.2	3	0	435	118	56	62	67	2	1.7	2.2	23	20	21	3439	2413	464	229	50	21	512	1016
1477	2	4	2	1	1	54	58	166	2	2	42.2	1	1	0	1	0	1	1	0	1	1	0	0	1	0	0	0	1	3	0	285	54	60	66	77	1.8	2.1	2.7	19	20	19	3415	2155	447	178	48	14	329	307
1478	0	3	3	1	0	65	54.5	140	4	4	73.7	0	0	0	1	0	1	1	0	0	0	0	0	1	0	0	0	0.7	3	1	267	103	55	88	82									313	305	22	28		1022
1479	0	4	3	1	1	65	59	160	2	2	62	1	1	1	1	0	1	0	0	1	1	0	0	1	0	0	0	0.8	3	0	405	128	60	89	77	2.8	2.6	2.4	14	16	16	2517	1891	435	254	26	18	1100	705
1480	2	5	2	1	1	62	73	159	1	0	45.5	0	1	1	1	0	1	1	0	0	0	0	0	1	0	0	0	1.2	3	0	290	76	60	88	100	2.2	2.5	2.7	17	16	16	1819	1995	320	248	49	31	534	955
1481	0	6	4	1	1	61	83	172	2	0	62.6	0	1	0	1	0	1	1	1	1	0	0	0	1	0	0	0	1.1	3	1	405	138	48	86	88	1.6	2	2.4	15	19	22	2351	2479	471	251	41	22	351	680
1482	2	8	2	1	1	56	81	163	2	3	70.5	1	1	1	1	0	1	1	0	1	1	0	0	1	0	0	0	1	3	0	360	90	50	83	82	1.6	1.6	1.5	17	23	17	2131	1519	675	944	68	23	335	464
1483	0	3	3	2	0	78	49	144	3	2	57.5	1	1	0	1	1	1	1	0	1	1	0	0	1	0	0	0	0.9	3	1	360	108	59	88	84	1.8	1.8	2.2	18	18	14	2334	1995	656	755	43	26	282	798
1484	0	3	4	1	1	65	52	155	2	1	47.6	1	1	1	1	0	1	1	1	1	1	0	0	1	0	0	0	1	3	0	360	92	60	86	76	1.1	2	1.3	14	17	19	2134	2362	932	362	36	28	619	975
1485	0	5	1	1	0	67	45	141	2	1	60.8	1	0	1	1	1	1	1	1	1	1	0	0	0	1	0	0	1.7	3	0	405	114	65	85	93	2	1.6	2.4	13	14	16	3576	2614	1543	668	97	36	1122	669
1486	0	4	4	1	1	54	68	165	2	3	69	1	1	1	1	0	1	1	0	1	1	0	0	0	1	0	0	1.4	3	1	390	85	55	91	86	2.7	2.7	2.8	18	12	13	2044	1775	577	430	45	25	506	1021
1487	0	4	5	1	0	45	58	145	1	1	63.4	0	1	1	1	0	1	1	1	1	1	0	0	1	0	0	0	1.2	3	0	370	138	67	90	75	2.8	2.3	2.6	17	19	18	2110	2603	1068	370	63	24	457	537
1488	0	4	2	1	0	63	53	152	4	4	50	1	1	1	1	0	1	1	1	1	1	0	0	1	0	0	0	0.8	3	1	400	110	60	77	70	2	2.9	2.3	14	19	19	1699	2080	455	1283	84	144	439	1569
1489	1	2	5	1	0	57	65	158	2	2	66	1	1	0	1	0	1	1	0	1	1	0	0	1	0	0	0	0.9	2	0	180		80	106	80									31	61	15	14		698
1490	0	2	5	1	0	62	71.8	160	3	1	58.8	1	0	1	1	1	1	1	1	1	1	0	0	0	0	0	1	8.7	2	1	255	69	60	72	84	2.6	1.9	2	17	17	16	2140	2274	750	830	51	26	292	352
1491	2	6	2	1	0	69	49	145	3	2	51.7	0	0	1	1	1	1	1	1	1	1	0	0	1	0	0	0	1.1	3	0	300	72	64	67	92	2.1	2.3	2.2	19	22	19	1321	1529	495	418	48	17	196	200
1492	0	3	4	1	0	61	55	146	3	2	33.6	1	0	0	1	0	1	1	0	1	1	0	0	1	0	0	0	0.7	2	0	340	74	62	83	88	2.1	2.6	2.2	24	17	15	3108	2418	299	112	89	31	330	393
1493	0	3	1	2	1	53	55	161	2	2	45.2	0	0	1	1	0	1	1	1	1	1	0	0	0	0	1	0	2.8	3	1	250	91	78	82	91	2.4	2.7	2.5	33	20	23	2241	2989	763	517	42	34	381	830
1494	0	4	5	1	0	74	48	156	2	1	71.2	0	1	1	1	0	1	1	0	1	1	0	0	1	0	0	0	0.8	3	0	300	55	60	100	87	1.6	1.6	2	16	15	12	4074	3164	747	528	85	51	375	548
1495	2	5	2	1	0	41	50	150	2	2		1	0	0	1	0	1	1	0	1	1	0	0	1	0	0	0	0.7	3	0	230	90	62	88	80	2.7	2.6	3.2	19	16	19	2101	1573	564	210	62	25		966
1496	2	4	2	1	1	61	60	154	1	1	72	1	1	1	1	0	1	1	1	1	1	0	0	1	0	0	0	1.1	3	0	320	63	51	78	88	2.3	2	2.6	22	25	20	2988	2045	358	426	50	31	450	829
1497	1	5	5	1	1	54	89	163	2	1	59.1	0	1	1	1	1	1	0	0	1	1	0	0	0	1	0	0	1.9	3	0	360		88	87	87	1.6	2	2.6	17	20	19	2002	2686	197	256	36	27	173	554
1498	0	5	4	1	1	76	74	160	1	0	43.7	1	1	0	0	0	1	1	1	1	1	0	0	0	1	0	0	1.5	3	0	325	80	50	80	90	1.9	2.7	2.7	16	20	21	1856	2557	789	568	49	52	432	1677
1499	2	5	2	1	1	46	94	168	1	2		1	0	1	1	0	1	1	0	1	1	0	0	1	0	0	0	0.6	3	0	270	77	45	81	78	2.5	3	2.8	19	24	18	1900	1631	217	186	47	20	383	843
1500	0	3	2	1	1	59	65.5	162	2	3	67.8	0	0	1	1	1	1	1	0	1	1	0	0	1	0	0	0	0.9	3	1	340	75	55	78	89	2	2.7	2.9	17	18	13	2005	2275	202	136	52	29	467	794
1501	0	5	5	1	1	71	62.5	158	2	1	51.5	0	0	1	1	1	1	0	0	1	1	0	0	0	1	0	0	1.8	3	0	225	135	90	120	83	1.2	2.4	2.6	28	32	28	4404	3529	1243	528	77	26	546	538
1502	0	6	3	1	1	59	68	161	1	0	51	1	1	0	1	0	0	0	0	1	1	0	0	1	0	0	0	1	3	0	400	158	70	72	73	2.2	2.5	2.6	26	24	25	2536	2636	1571	276.6	77	24	697	574
1503	1	3	3	1	1	62	56	152	1	3	73	1	1	1	1	0	1	1	1	0	1	0	0	0	1	0	0	1	2	1	360		84	79	67	1.5	3.2	2.1	33	36	33	1633	1088	685.4	1267	61	67	422	1699
1504	0	4	3	1	1	61	63	172	2	1	58.8	1	1	1	1	0	1	1	1	1	1	1	0	1	0	0	0	1.3	3	1	300	150	65	58	73	1.6	2.5	2.6	29	19	21	2114	2048	512	344	58	1	360	344
1505	2	6	2	1	0	60	64	155	3	3	69.5	1	1	1	0	0	1	0	0	1	1	0	0	1	0	0	0	1	3	0	345	83	70	67	69	1.9	3.1	3	25	31	32	3427	1951	1027	2157	61	136	948	3230
1506	0	7	4	1	1	62	60.5	147	2	1	71.7	1	1	1	1	0	1	1	0	1	1	0	0	1	0	0	0	0.9	3	0	355	105	73	64	62	2.6	3	4	33	22	24	2495	1287	473.5	165.5	59	46	667	3857
1507	0	3	4	1	1	59	65	163	2	1	39.4	1	0	1	1	0	1	1	0	1	0	0	0	1	0	0	0	0.8	2	1	230	51	73	90	91	2.8	1.8	3.5	20	32	26	1919	2573	200.7	122.1	25	20	236	294
1508	0	4	3	1	0	78	52.9	158	4	3	61	1	0	0	1	0	1	1	1	1	0	0	0	0	1	0	0	1.5	3	1	300	180	96			2.2	2.4	2.6	30					1432	753.5	19	24	96	118
1509	0	5	5	1	1	60	50	160	2	1	67	0	1	0	1	0	1	1	0	0	0	0	1	1	0	0	0	0.79	3	1	140	108	80	68	67	2.3	2.6	2.7	22	21	18	2529	2480	634.1	360.8	75	50	394	472
1510	1	1	5	1	1	71	63	158	2	1		0	0	1	0	0	1	0	1	0	1	0	0	0	1	0	1	3.6	3	1	130		66	85	98									360.8	200.9	50	21	472	267
1511	1	3	1	1	1	71	61.5	151	2	2	71.5	1	1	1	1	0	0	0	1	1	1	0	0	0	1	0	0	1.8	3	0	240		76	80	67	1.8	3.2	3.3	23	27	32	1878	1323	75	207.9	28	27	145	466
1512	0	6	3	1	1	75	58	155	2	2	62.7	1	1	1	1	0	0	0	0	1	1	0	0	1	0	0	0		3	1	160	137	73	64	68	1.7	2.8	2.2	29	23	22	2145	2512	9.5	528	1	9.7	61	752
1513	0	4	4	1	0	73	65	173	1	0	31.5	1	0	1	1	0	1	1	0	1	1	0	0	1	0	0	0	1.1	3	0	270	68	80	84	80	1.6	2.9	2.6	21	24	39	1923	2775	375.8	130.1	36	29	333	404
1514	0	6	3	1	1	55	67	158	2	0	47.9	0	0	0	0	0	0	0	1	1	1	1	0	1	0	0	0	0.8	3	1	200	146	74	94	78	1.8	2.1	2.6	20	29	22	1969	2592	912.6	200.5	48	27	497	775
1515	0	3	4	1	1	60	62.5	167	3	4	80	0	0	1	1	0	1	1	0	1	1	0	0	1	0	0	0	0.8	3	0	255	75	95	79	74	1.7	2.1	2.4	36	23	22	1161	2904	1052	233.4	38	48	514	2691
1516	0	4	5	2	1	52	74	167	1	0	62.8	0	0	0	0	0	0	0	0	1	1	1	0	1	0	0	0	1.2	3	1	180	118	73	88	78	2	3	2.6						442.5	478.7	55	37	407	824
1517	0	5	4	1	0	60	52	145	4	3	61.1	0	1	1	1	0	1	0	1	1	1	0	0	1	0	0	0	1	3	1	315	106	76	86	82	2	1.4	2.5	14	15	26	4395	2096	1066	377	88	21	710	452
1518	0	6	5	1	1	63	68	175	2	1	56.9	1	1	1	1	0	1	0	1	1	1	0	0	1	0	0	0	1.5	3	0	415	138	93	88	89	2.5	2.6	3	24	13	16	2887	2184	552	846
1519	0	4	2	1	1	71	72	170	1	0	63.2	1	1	1	1	0	0	0	1	1	1	0	1	1	0	0	0	1.2	3	0	300	50	77	84	103	2.5	3.3	1.8	36	37	30	1390	3188	129.7	157.4	39	25	271	804
1520	2	4	2	1	0	61	57	153	2	1	67	1	1	0	1	0	1	0	1	1	1	0	0	0	1	0	0	1.7	3	0	275	55	72	81	82	1.6	2.1	2	21	34	25	3952	3423	757.7	541.2	43	24	282	403
1521	0	6	4	1	1	66	56	161	2	1	55.2	1	1	0	0	0	1	1	1	1	1	0	0	1	0	0	0	0.6	3	1	180	95	86	67	90	2.4	2.5	2.7	19	23	24	1753	1706	498.3	582.1	71	29	274	441
1522	2	6	2	1	1	69	58.5	165	2	1	67.2	1	1	0	1	0	1	1	1	1	1	1	0	1	0	0	0	1.1	3	1	240	53	80	70	95	2	2.1	2.1	21	27	19	3400	3428	330.9	668.8	42	40	264	735
1523	0	6	3	1	0	60	70	153	2	1	58.7	1	1	1	1	0	1	1	1	1	1	0	1	1	0	0	0	0.6	3	1	360	158	83	71	75	2.2	2	2.3	33	20	31	3008	2201	518.5	717.4	71	35	550	1233
1524	0	6	3	2	0	57	80	150	1	1	35	1	1	1	1	0	1	1	0	1	0	0	0	1	0	0	0	1	3	1	270	173	86	69	79	1.9	2.2	2.4	24	23	32	2103	2248	2021	1022	99	88	530	1001
1525	0	5	5	1	1	54	97	172	2	2	62	1	1	0	1	0	1	1	1	1	1	0	0	0	1	0	0	1	3	1	195		80	79	77	3.2	2.2	2.4	32	38	35	2460	1956	1233	1610	70	35	585	907
1526	1	4	2	1	1	66	57.5	152	1	0	46	1	1	0	1	0	1	1	1	1	0	0	0	0	1	0	0	1.2	3	1	135	68	74	98	93	1.9	1.8	2.2	36	35	26	2456	3036	543.9	5381	79	91	758	1528
1527	2	4	2	1	1	51	63	160	2	0	42	1	0	1	1	0	1	0	1	1	1	1	0	0	1	0	0	1.9	3	0	320	62	73	116	90	1.9	2.2	2.4	22	21	21	2785	2301	854	565	84	54	854	554
1528	0	4	3	1	0	59	56	156	2	1	60	0	0	0	0	0	1	1	1	0	0	0	1	1	0	0	0	0.9	3	1	300	127	83	103	81	2.5	2.2	2.8	28	24	24	2884	2021	255.3	231.1	48	28	325	635
1529	0	5	5	1	1	49	65	166	2	1	63.7	1	1	0	1	0	1	1	1	1	1	0	1	1	0	0	0	1	3	1	340	122	72	95	82	2.6	1.8	2.2	38	36	27	3217	2123	3.8	207.6	58	26	143	431
1530	0	5	5	1	0	70	55	153	2	3	42.7	1	1	1	1	0	1	0	1	1	1	0	1	1	0	0	0	1.3	3	1	420	187	86	63	60		1.4	1.5	8	23	21	3875	3816	20.1	1076	24	45	101	956
1531	2	5	2	1	1	68	66	187	2	1	49	1	0	1	1	0	1	0	0	1	1	0	0	1	0	0	0	0.9	3	1	260	90	106	76	80	2.4	2.6	1.7	12	24	26	1781	2251	464.6	3352	51	71	245	741
1532	0	3	5	1	1	72	61	165	2	3	65	0	1	1	0	0	0	0	1	1	1	0	0	1	0	0	0	1.2	3	0	255	76	70	82	85	1.8	1.6	2.9	21	23	24	2853	1761	310.1	242.5	44	19	244	394
1533	0	5	3	2	0	54	50	149	2	2	31.6	1	0	1	1	1	1	0	1	1	1	0	0	0	0	0	1	8.6	3	0	285	129	69	79	69	2.1	3.3	2.1	19	20	32	1359	2073	2032	2645	130	54	9730	2224
1534	2	6	2	1	1	55	79	170	2	3	61.5	1	0	1	1	0	1	1	1	1	1	0	0	0	1	0	0	1	3	1	160	66	64	82	93	2.4	2.7	2.2	25	25	33	1539	2697	290.5	143.6	23	14	518	375
1535	2	4	2	1	1	66	64	160	2	1	60	0	1	0	0	0	0	0	0	1	0	0	0	1	0	0	0	0.8	3	0	250	45	77	77	85	2.6	2.8	2	24	22	22	2116	1667	290.7	183.7	45	36	334	1315
1536	0	5	4	1	1	73	53	169	2	0	47	1	1	1	1	0	1	1	1	0	0	0	1	1	0	0	0	0.9	3	1	270	85	100	101	75		2.3	1.8	18	24	16	2223	3826	444.8	324.4	39	34	308	805
1537	0	6	3	1	1	66	70.5	161	1	0	45.6	1	1	0	1	1	1	1	1	1	1	0	1	1	0	0	0	1	3	1	225	165	68	93	93	2.1	1.8	2.5	21	34	26	2664	2475	1056	384.8	59	24	466	461
1538	0	3	5	1	1	67	54.5	159	2	1	49.1	1	1	0	1	0	1	1	0	0	0	0	1	0	1	0	0	1.5	3	0	165	109	70	68	85	2.5	2.1	2	21	24	25	3559	2345	557.9	304.5	47	34	288	815
1539	0	4	3	1	0	70	60	145	3	2	73	1	0	1	1	0	1	0	0	1	1	0	0	1	0	0	0	0.8	3	0	240	121	86	82	73	2	3.3	2.5	25	25	23	2239	2987	596.3	443.7	56	25	440	523
1540	1	2	1	1	1	55	68	171	2	1	50.6	1	1	0	1	0	1	1	0	1	0	0	0	1	0	0	0	1	1	0	255		92	102	75									35.8	52	15	17	104	292
1541	2	5	2	1	0	60	48	158	2	1	74	1	0	1	1	0	1	0	1	1	1	0	0	0	0	0	1	5.2	3	0	255	63	80	85	80	2	1.9	2.2	21	29	25	2687	2608	759.5	1602	58	39	254	182
1542	0	3	5	2	1	76	45	163	2	1	36.7	1	0	1	1	0	1	0	0	1	1	0	0	1	0	0	0	1.1	3	1	240	80	73	69	88	2.1	1.3	2.5	19	23	33	2995	3040	198.1	958.3	51	30	177	371
1543	0	3	5	1	0	62	57.1	150	1	1	47	1	0	1	1	0	1	1	0	0	1	0	0	1	0	0	0	1.2	2	0	270	90	73	79	78									678.9	302.1	69	38	312	382
1544	0	4	3	1	1	67	59	160	1	1	46.2	0	1	0	1	0	1	1	0	1	1	1	0	1	0	0	0	0.7	2	1	360	104	67	86	74	2.1	1.4	2.2	21	28	25	2982	2120	698.3	766.6	62	28	542	664
1545	2	3	2	1	0	73	61	156	2	1	45.5	0	1	1	1	0	1	1	1	1	1	0	0	1	0	0	0	0.7	2	0	225	38	70	58	83	2.2	1.5	2.6	16	17	20	3644	2580	16.3	307.9	21	23	63	263
1546	0	2	5	1	1	65	60	159	2	1	28.5	1	0	1	1	0	1	1	0	0	0	0	1	0	1	0	0	1.5	3	1	210	58	79	109	89	1.6	1.6	2.3	36	33	37	2548	2199	1223	890.8	74	65	415	605
1547	2	7	2	1	1	55	75	170	3	1	66	1	1	0	1	0	1	0	1	1	1	0	0	1	0	0	0	0.6	3	1	300	74	66	84	78	2.4	2.7	2.1	19	35	28	1341	2170	271.6	142.6	32	14	195	327
1548	0	3	5	2	1	57	62	156	2	1	57	1	1	1	1	0	1	1	1	1	1	0	0	0	1	0	0	1.1	3	1	270	103	70	74	74	1.7	2.9	1.9	24	23	23	3014	2610	1247	950.3	79	37	457	732
1549	0	5	3	4	1	62	75.5	165	2	1	58	0	0	1	1	0	1	1	1	1	1	0	0	0	0	0	1	8.3	3	1	360	115	66	99	83									46.3	1539	17	26	181	678
1550	2	6	2	1	1	61	71	176	2	1	65.6	1	1	1	1	0	1	1	0	1	0	0	0	1	0	0	0	0.8	3	1			93	97	96	1.8	2.1	2	12	28	24	2529	2390	440.7	452.7	65	38	383	894
1551	0	5	4	1	0	76	45	144	3	1	53.7	1	1	0	1	0	1	1	1	1	1	0	0	1	0	0	0	1.1	3	1	165	95	66	83	78	1.7	1.7	1.8	22	20	26	3206	3425	1089	1602	56	43	392	1051
1552	0	4	3	1	1	69	69	167	1	1	52.8	1	1	0	1	0	1	1	0	1	1	0	1	0	1	0	0	1.5	3	1	345	136	76	87	69	2.1	1.9	1.9	28	33	19	2684	2249	25.6	1386	25	51	102	781
1553	2	4	2	1	0	63	63	150	2	3	75.2	0	1	0	1	0	1	0	1	1	0	1	0	1	0	0	0	1	3	1	270	58	66	79	81	1.8	1.8	2	18	22	27	3859	2489	11.5	1254	19	28	57	345
1554	2	4	2	1	1	73	61	175	2	1	28	0	1	1	1	0	1	1	0	1	1	0	0	1	0	0	0	0.7	3	1	270	69	69	65	84	2.5	1.5	2.9	30	29	25	1590	2303	701.6	542	39		200
1555	0	4	3	1	0	62	52	150	2	1	71.8	1	1	1	1	0	1	1	1	1	0	0	0	1	0	0	0	0.8	3	1	345	11	78	95	80	1.9	2.1	2.3	24	25	22	2448	2257	612.2	298.8	149	71	648	851
1556	0	5	3	1	0	72	35.5	145	2	1	62.2	1	0	0	1	0	1	1	0	0	0	0	1	1	0	0	0	0.4	3	1	260	137	76	101	77	2.9	2.9	3.6	26	21	20	2325	1631	726.5	383.6	57	24	294	411
1557	2	3	1	1	0	58	37	147	3	1	55	1	1	1	1	0	1	1	0	0	0	0	1	1	0	0	0	0.8	3	0	255		93	88	87	2.5	2.8	2.7	25	18	26	3852	2149	301.2	198.1	26	22	320	386
1558	2	3	2	1	0	66	59	160	2	1	62	1	1	1	0	0	0	0	0	1	1	0	0	1	0	0	0	0.4	3	0	210	87	70	89	71	2.1	1.7	1.7	25	35	27	3702	2912	634.7	854	51	20	234	243
1559	0	4	3	3	1	78	43	152	2	1	30	1	1	0	1	0	0	1	0	1	1	0	0	0	1	0	0	1.2	2	1	360	106	60	64	80	2.1	2.8	2.4	33	35	39	1280	2212	1196	817.5	61	38	442	1994
1560	0	5	3	1	0	65	69.5	165	4	3	51.6	1	1	0	1	0	1	0	1	1	0	0	0	0	0	1	0	1.4	3	1	410	140	76	76	83	2.3	1.9	2.3	28	30	32	2817	2308	551.8	675.3	47	19	648	377
1561	0	3	4	16	0	63	43.8	150	3	2	34	1	1	1	0	0	1	1	1	0	0	0	0	1	0	0	0	0.8	3	1	334	71	73			1.4			20					922.2	1304	51	18	320	377
1562	2	3	2	1	1	66	69	169	2	1	35.5	1	0	1	1	0	0	0	1	1	0	0	0	0	0	1	0	2.4	3	1	294	92	66	79	76	2.3	2.5	2.2	23	23	28	1637	1827	67.2	1052	29	24	83	345
1563	0	4	5	1	1	69	57	165	4	3	55	0	0	0	0	0	1	1	0	0	1	0	1	0	0	1	0	1.6	3	1	212	106	83	61	82	2.6	2.1	3	27	31	30	2160	1894	1430	956	152	61	1369	1995
1564	0	5	3	1	0	61	60	153	2	3	61.8	1	0	1	1	0	1	0	0	1	1	0	1	1	0	0	0	0.8	3	0	285	110	70	110	94	2.1	2.6	2.8	34	25	26	3016	2340	4.5	207.2	17	19	53	266
1565	0	5	3	1	1	61	75	170	2	2	47.4	1	1	1	1	0	1	1	1	1	1	0	1	1	0	0	0	1	3	0	300	135	73	92	71	3	2.3	2.3	30	29	23	3774	2291	1731	539.9	46	29	449	712
1566	0	5	5	1	0	57	53	150	2	1	50	0	1	0	1	0	1	1	0	1	1	0	0	1	0	0	0	0.5	2	0	229	113	80	83	82									653.7	364.7	62	24	269	469
1567	2	5	2	1	0	71	65	153	2	1	54	1	1	0	1	0	1	1	1	1	1	0	1	1	0	0	0	1	3	1	316	91	105	92	79	2.7	2.2	1.8	24	33	26	2712	3003	454.6	364.7	36	24	187	469
1568	2	5	2	1	1	67	71	171	2	2	65.2	1	0	0	1	0	0	1	0	0	1	0	0	1	0	0	0	0.8	3	1	300	106	70	82	86	1.8	1.3	2.9	26	26	27	3399	2004	479.8	184.7	42	17	288	580
1569	0	4	3	1	1	64	73.5	158	2	1	60	1	1	1	1	0	0	0	0	1	1	0	0	0	1	0	0	1.1	3	1	219	107	77	70	87	2.2	3.6	2.8	22	32	30	1255	1935	28.3	555.8	15	29	130	1229
1570	1	5	1	1	1	66	49	154	1	1	62	1	0	1	1	0	1	1	0	0	0	0	1	1	0	0	0	1	3	1	220		63	84	76	2	2.1	2.4	15	23	25	3162	2533			16	17	378	212
1571	0	3	3	1	0	63	53	156	2	1	64	1	1	1	0	0	1	1	0	1	0	0	0	1	0	0	0	0.9	3	0	262	73	93	74	87	2	2.1	2.1	23	22	19	3432	3240			19	32	364	945
1572	2	2	1	1	1	64	63	168	2	1	60	1	0	1	1	0	0	1	1	1	1	0	0	1	0	0	0	1	2	1	175	70	106	77	86	2.4	3.5	3.2	35	28	15	1755	2047			25	21	222	316
1573	2	4	1	1	1	71	58	161	2	1	37	1	1	0	1	0	0	0	1	1	1	0	0	0	1	0	0	1.5	3	1	245		78	89	85	2.2	1.9	2.8	31	32	30	1967	1987			18	23	210	311
1574	2	5	2	1	1	60	68	168	2	1	63	1	0	1	1	0	0	1	1	1	1	1	0	1	0	0	0	0.8	3	0	210	70	76	73	81	2.8	3.6	3.1	21	31	26	1474	1463			42	28	329	550
1575	1	5	1	1	0	66	54	145	2	1	43.2	1	1	1	1	0	1	0	1	1	0	0	0	1	0	0	0	0.7	3	1	260		73	97	80	2.6	3.1	2.6	35							48	143	536	1996
1576	1	5	2	1	1	78	59	159	2	1	55	1	1	1	1	0	0	1	1	1	0	0	0	0	1	0	0	1.4	3	0	200		87	84	85	2	2.3	1.8	28	28	26	2763	2567			22	20	113	395
1578	1	5	1	1	1	72	58	170	2	1	47	1	1	1	0	0	1	1	1	1	0	0	0	0	1	0	0	1.4	3	1	257		93	75	87	1.3	1.5	1.4	31	37	27	3350	4286			20	19	395	384
1579	1	4	2	1	1	62	69	166	1	1	50	1	1	1	1	0	1	0	1	1	1	0	0	0	1	0	0	1.1	3	0	260		79	74	89	2.2	2.2	2.2	26	29	30	2311	3164			20	13.3	209	749
1580	1	4	2	1	0	58	46	147	1	1	61.2	1	1	1	0	0	0	1	0	1	1	0	0	1	0	0	0	0.8	3	1	90		85	77	77	2.2	2.2	3.2	23	29	20	3091	2000			41	50	227	637
1581	0	5	3	1	0	62	44	150	1	1	46	1	1	0	1	0	1	0	1	1	1	0	0	1	0	0	0	0.8	3	1	250	65	92	82	90	1.6	1.6	1.8	21	26	21	3437	3778			73	34	408	579
1582	1	3	2	1	1	65	51	155	3	1	28	1	1	1	1	0	1	0	0	1	1	0	0	1	0	0	0	0.8	3	1	150	62	93	77	74	2.7	2.7	2.9	24	30	22	2933	1679			14	24	667	1356
1584	2	4	2	1	0	71	47	147	2	1	63.7	0	0	0	1	0	1	1	1	0	0	0	0	0	1	0	0	1.2	3	1	205		74	86	91	1.9	1.9	2.1	22	23	22	1576	3167			38	17	240	524
1586	1	4	1	1	0	61	61	155	1	1	48	1	0	0	1	0	1	1	1	1	1	0	0	1	0	0	0	1	3	1	200		96	71	73	2.3	2.3	2.8	27	26	27	1319	2400			21	38	251	214
1587	0	2	3	1	0	76	47	153	2	1	69	1	1	0	1	0	1	1	0	1	1	0	0	1	0	0	0	0.8	2	0	240		86	87	73	2	2.1	2.1	32	24	22	3017	2582			25	19	473	598
1588	0	3	2	1	1	52	70	164	2	1	45	1	1	0	1	0	1	1	0	1	1	0	0	1	0	0	0	1	2	1	227	90	108	73	71	2.4	2.7	1.7	28	25	22	1778	1840			69	41	754	1965
1590	1	2	1	1	1	44	75	169	1	1	44	1	1	1	0	0	1	1	1	1	1	0	1	0	1	0	0	1.8	2	1	245	30	92	90	79	2.4	2.7	2.8	32	28	26	2138	1931			30	19	360	632
1591	2	3	2	1	1	73	60	160	2	1	79	1	1	1	1	0	1	1	0	1	1	0	1	0	1	0	0	1.1	3	1	140	90	78	78	69	1.9	1.7	3.2	22	22	33	1530	1500			44	65	210	1464
1592	0	2	3	1	1	72	56	158	1	1	58	1	0	1	1	0	1	0	0	0	1	0	0	1	0	0	0	1	2	1	141	80	90	82	78	1.4	1.4	3.3	27	22	34	2400	1600			37	36	712	1506
1594	1	2	1	1	1	81	50	150	3	1	28.4	1	0	0	0	0	1	0	0	1	1	0	0	1	0	0	0	0.9	2	1	203		101						18							21	21	334	557
1595	2	4	2	1	1	78	51	163	4	3	55	1	1	1	0	0	1	1	1	1	1	1	0	0	1	0	0	1.4	3	1	160	70	76	83	62	1.6	2	1.8	23	28	29	2743	2500			55	16	304	545
1596	2	3	2	1	1	63	80	170	4	1	42	0	1	1	1	0	0	1	1	1	0	1	0	0	1	0	0	1.6	3	1	165	50	102	65	87	2.6	3	2.6	25	36	26	2400	2501			16	11	545	379
1597	2	4	2	1	0	64	42	152	2	1	54.5	1	0	0	1	0	1	1	0	1	1	0	1	1	0	0	0	0.6	3	1	278	60	80	86	71	2	1.7	2.6	23	17	24	3068	2171			35	31	891	1675
1598	1	4	1	1	1	66	65	162	2	1	63	1	1	1	1	0	1	0	1	0	0	0	0	0	0	1	0	2.1	3	1	300		85	68	77	2.2	2.2	3	22	39	29	2604	1826			13	11	195	379
1599	1	8	1	1	1	59	69	172	3	1	67.9	1	1	1	1	0	1	1	0	1	1	0	0	0	0	1	0	2.1	3	0	265	80	104	100	72	2.4	2.5	2.9	26	21	29	2246	1484			30	23	553	784
1600	2	4	2	1	1	55	52	160	2	1	60	1	0	1	1	0	1	0	0	1	0	0	0	0	1	0	0	1.2	3	1	195	55	83	86	75	1.8	1.6	2.4	21	26	23	3747	2528			55	26	380	651
1601	2	4	1	1	1	78	50	160	2	1		0	0	0	0	0	0	0	1	1	0	0	0	1	0	0	0	0.6	3	0	240	56	103	56	85	1.5	1.5	1.9	29	22	24	2226	2214			23	13	302
1602	1	6	1	1	0	69	63	153	2	1		0	0	0	0	0	0	0	0	1	1	0	0	1	0	0	0	0.7	3	0	300		96	77	62	1.4	1.8	2.4	24	27	28	2160	1568			21	24	119	349
1603	0	6	3	3	0	68	60	150	2	2	40	1	1	0	0	1	1	0	0	0	1	1	0	1	0	0	0	1.2	3	1	360	173	86	100	99	2.1	2.2	2.2	14	30	23	1656	2991			201	146	598	239
1604	1	3	1	1	0	74	50	160	2	2		0	0	0	0	0	0	0	1	1	0	0	0	0	1	0	0	1.9	3	0	190		80	72	75	2.1	2.2	2.1	23	30	26	1318	1770			19	33		646
1605	1	6	1	1	1	67	56	153	2	2	53	1	0	1	0	0	1	1	0	1	1	0	0	1	0	0	0	1.4	3	1	245		66	70	69	2.2	1.9	2	25	20	20	1680	1969			25	20	281	307
1606	0	3	3	2	1	50	85	168	2	2	43	1	1	1	0	0	1	1	0	1	1	0	0	1	0	0	0	0.9	3	0	360		80	71	73	2.6	2.2	2.4	29	30	28	2435	2420			35	19	694	723
1607	2	5	2	1	1	65	52	167	2	1	79	0	1	1	1	0	1	0	0	1	0	0	0	1	0	0	0	1.6	3	0	180		73	96	83	1.5	1.5	1.9	17	14	19	2344	1697			36	18	311	582
1608	1	4	1	1	0	56	51	152	2	2	71	0	0	0	0	0	0	0	0	0	0	0	0	0	0	0	0	0.9	3	0	250		73	80	88	1.5	1.7	2.3	17	20	20	3242	2336			21	7	175	233
1609	0	4	3	1	1	75	76	170	2	2	61	0	0	0	0	0	0	0	0	1	0	0	0	1	0	0	0	1.6	2	0	280	115	60	88	79	1.5	1.2	1.8	23	21	21	1429	1980			47	26	461	829
1610	2	3	2	1	0	72	55	148	2	1		1	1	1	0	0	1	1	0	1	1	0	0	1	0	0	0	0.7	2	0	185	41	60	99	70	1.6	1.2	2.2	21	20	20	3909	1436			48	29	315	266
1611	1	6	1	1	1	64	59	156	2	2	77	1	0	1	1	0	1	1	1	1	0	0	0	1	0	0	0	1.2	3	0	285		66	86	73	2.2	2	2.4	12	19	12	3160	2000			25	16	344	539
1612	2	5	2	1	0	74	55	158	3	2		1	0	1	1	1	1	1	1	1	0	0	0	1	0	0	0	0.7	3	0	300		73	109	83	2	2.3	2	18	22	29	1908	3000			24	26	346	238
1613	1	3	1	1	1	59	45	151	2	2		0	0	1	1	0	1	1	0	1	0	0	1	1	0	0	0	1.1	2	0	240		76	56	65	2.1	1.9	1.6	15	23	13	2123	3800			20	15	223	311
1614	1	2	1	1	1	52	72	157	3	1		1	0	1	1	0	1	1	1	1	1	0	0	1	0	0	0	1.5	2	0	235		90	105	102	1.5	1.7	1.9	26	25	24	1368	2208			13	18	178	264
1615	2	4	2	1	0	51	58	155	2	1	75	1	0	1	1	1	1	1	0	1	1	0	0	1	0	0	0	1.1	3	0	240	49	80	84	74	2.2	2.8	2.6	18	31	16	2296	2157			51	19	429	363
1616	0	7	3	4	1	67	71	150	2	2	47	1	1	0	1	0	1	1	1	1	1	0	0	1	0	0	0	1	3	0		186	82	70	86	2	1.8	1.7	20	26	25	1475	1857			77	12	770	209
1617	2	6	2	1	0	59	45	145	2	1		0	0	0	0	0	0	0	0	0	0	0	0	1	0	0	0		3	0	120	78	80	72	74	2.5	1.9	2.7	18	15	18	2293	2405			47		327
1618	1	3	1	1	0	71	51	148	1	1		1	1	1	1	1	1	1	0	1	1	0	0	1	0	0	0	1.4	3	0	265		87	85	74	1.6	1.5	2.3	15	20	18	4160	2016			16	21	173	202
1619	2	4	2	1	0	53	53	150	2	3	32	0	1	1	1	0	1	0	1	1	1	0	0	0	0	0	0	2.4	3	0	265		83	93	78	2.2	1.5	3.1	20	32	14	2250	2476			24	13	344	276
1620	2	4	2	1	1	56	76	162	2	2	69	1	1	1	1	0	1	1	1	1	1	0	0	1	0	0	0	1.2	3	0	250		93	92	87	2.7	2.5	2.7	23	15	19	2092	2062			69	27	525	613
1621	1	4	1	1	1	59	67	172	1	0		1	1	0	1	0	1	0	1	1	0	0	0	1	0	0	0	1.5	3	0	175	70	80	73	77	1.5	1.5	1.9	24	20	20	5050	1877			78	20	434	957
1622	1	4	1	1	1	70	46	155	2	1		1	1	0	1	0	1	1	0	1	1	0	1	1	0	0	0	1.2	3	0	300		70	56	77	1.7	1.9	1.4	24	17	19	1689	3350			30	34	193	1074
1623	1	3	1	1	0	46	64	148	2	1		1	1	1	1	0	0	0	1	0	0	0	0	1	0	0	0	1.6	2	0	230		67	91	70	1.8	2.6	2.2	23	17	25	2582	2234			15	20	453	229
1624	1	3	1	1	1	79	71	163	1	2		0	0	1	1	0	1	1	1	1	1	0	0	1	0	0	0	1.6	2	0	175		67	67	65	2	1.9	1.5	17	17	17	2918	1695			13	13	253	97
1625	0	4	3	1	1	52	52	165	1	2	28	1	1	0	1	0	1	1	1	0	0	0	0	1	0	0	0	1.6	3	0	300		100	107	94	1.9	2	1.6	30	19	13	4798	2868			59	10	385	159
1626	0	4	3	2	1	64	62	168	1	1	83	1	1	1	1	0	1	1	0	1	0	0	0	1	0	0	0	1.3	3	1	300	90	100	83	81	1.4	1.7	2.1	16	18	17	3618	1858			87	56	618	2600
1627	0	4	3	1	0	55	56	148	1	1	70	1	1	1	1	0	1	1	0	1	1	0	0	1	0	0	0	1.1	3	0	310	127	73	94	72	2.2	1.9	1.6	23	23	18	2304	2467			106	25	1237	387
1628	0	4	3	1	1	69	42	145	1	0		1	1	0	1	0	1	1	0	0	0	0	0	1	0	0	0	0.9	3	0	390	180	70	70	67	2.1	1.9	2.7	14	15	12	3205	2226			27	35	703	975
1629	0	3	3	1	0	55	75	152	1	1	63.2	1	0	1	1	0	1	1	0	1	1	0	0	0	0	0	0	0.9	3	0	381	95	76	73	72	2	1.9	2.7	21	23	17	1867	1738			83	10	825	277
1630	1	4	1	1	1	68	57	165	1	2		0	0	1	1	1	1	1	1	1	1	0	0	1	0	0	0	1.5	3	0	330		73	92	74	2.2	2.6	2.6	25	14	16	2114	2291			31	39	930	969
1631	2	4	2	1	0	50	69	163	1	1		1	1	1	0	0	1	1	1	1	0	0	0	1	0	0	0	1	3	0	272	64	80	76	77	2.5	2.7	2	20	19	20	1778	1490			37	50	369	566
1632	0	4	3	2	1	52	70	168	1	2		1	1	1	1	0	1	1	1	1	1	0	0	1	0	0	0	1.1	3	1	400	150	73	86	69	1.7	1.7	1.7	20	19	14	1950	1550			43	22	412	924
1633	1	1	1	2	0	69	78	170	1	1	83.9	1	1	1	1	0	1	1	0	1	1	0	0	1	0	0	0	1.4	1	0	145		80	78	68											9	10	14	159
1634	1	5	1	1	1	49	57	163	3	1	30	1	1	1	1	0	1	1	1	1	1	0	0	1	0	0	0	0.9	3	0	240		83	85	86	2	2.2	2.2	24	29	18	2699	2133			14	12	401	179
1635	1	3	1	1	0	60	44	153	1	2	20	1	1	1	1	0	1	0	1	0	0	0	0	1	0	0	0	1	3	0	265		74	66	69	1.4	2.8	1.9	24	12	15	2152	2291			41	11	407	220
1636	0	5	3	1	0	68	51	151	1	1		1	1	1	1	0	1	1	0	1	1	0	0	1	0	0	0	1	3	0	398	186	74	101	70	1.1	1.4	2	16	18	13	3071	3116			62	55	447	843
1637	2	2	1	1	1	65	108	192	1	2		0	0	0	0	0	0	0	0	0	0	0	0	1	0	0	0		2	0	150		83	73	75	2.2	2.4	1.9	20	29	18	1803	3100			33	13	243	443
1638	1	5	1	4	1	75	39	149	1	1	43	0	0	1	1	0	1	1	1	1	1	0	0	1	0	0	0	1.5	3	0	305		83			1.5			20							63	34	462	842
1639	0	3	2	1	1	64	69	159	1	2		1	1	1	1	0	1	1	1	1	1	0	0	1	0	0	0	1.3	3	1	210	45	90	100	87	1.6	2.4	2.4	18	19	18	2272	1842			49	15	390	322
1640	0	3	3	1	0	65	39	147	1	1		0	0	1	1	0	1	1	1	1	1	0	0	1	0	0	0	0.9	3	0	337	151	70	71	76	1.7	2.8	2	24	16	22	1677	2737			96	25	481	177
1641	0	5	3	1	0	55	56	143	1	1	59	1	1	1	1	0	1	1	0	1	0	0	0	1	0	0	0	1.1	3	0	455	212	93	94	82	1.4	2.2	1.9	20	22	21	1465	3158			44	10	410	158
1642	1	4	1	1	1	61	75	170	1	1		1	0	1	1	0	1	1	1	1	1	0	0	1	0	0	0	1.2	3	0	245		74	52	66	1.9	2.7	2.6	35	24	24	1521	1600			24	14	168	95
1643	1	5	1	1	1	52	64	165	1	1		1	1	1	1	0	1	1	1	1	1	0	0	1	0	0	0	1.6	3	0	255		74	97	80	2.2	2.7	2.5	28	19	24	4595	2097			32	22	606	719
1644	2	4	2	1	1	52	73	175	2	1	62.3	1	1	1	1	0	1	1	0	1	0	0	0	0	1	0	0	2	2	0	215		74	86	80	1.6	2.1	2.2	22	15	18	2435	2655			34	10	260	275
1645	1	2	2	1	1	69	45	165	2	1	65	1	0	1	1	0	1	1	0	1	0	0	0	1	0	0	0	1.7	2	0			80			1.3			17							105	33	1920	818
1646	0	4	3	2	0	48	46	155	3	1	48	1	1	1	1	0	1	1	1	0	0	0	0	0	0	0	0	1	3	0	395	135	74	88	80	2.5	2.2	2.5	30	22	10	2582	2930			73	16	773	523
1647	1	4	1	1	1	44	75	167	1	1		1	1	1	1	0	1	1	0	0	1	0	0	1	0	0	0	1.2	3	0	365		87	97	94	2.2	2.1	3	27	21	17	1697	2370			16	8	264	251
1648	0	3	3	1	1	67	63	165	1	1	68	1	1	1	1	0	1	1	0	1	1	0	0	0	1	0	0	1.8	3	0	360	150	74	77	89	2.6	2.5	2.9	17	15	17	3148	1680			44	9	317	56
1649	1	4	1	1	1	58	68	160	1	1	34.3	1	1	1	1	0	1	1	0	1	0	0	0	1	0	0	0	1.2	3	0	180		97	69	78	2.6	2.1	2.2	19	22	24	2243	1414			15	11	205	390
1650	1	2	1	1	1	48	67	160	1	1	53.3	1	1	0	1	0	1	1	1	1	1	0	0	1	0	0	0	1.1	3	0	200		76	82	95	2	1.8	2.4	17	23	17	1681	2115			18	15	207	174
1651	2	5	5	1	0	57	51	142	3	1	56	1	1	1	1	0	1	1	1	0	0	0	0	1	0	0	0	0.9	3	0	218	87	70	85	75	2.1	2.4	2.4	20	20	19	2103	2400			53	19	405	211
1652	0	4	3	1	1	70	60	165	2	1	20.7	1	1	1	1	1	1	1	1	1	1	0	0	1	0	0	0	1	3	0	360	163	70	86	84	2.2	2.4	2.5	21	20	11	2325	2133			67	43	561	844
1653	1	4	1	1	0	62	61	155	1	0	48.5	0	0	1	1	1	0	0	0	1	1	0	0	1	0	0	0	1.1	3	0	180		80	78	76	1.6	1.9	2.3	21	11	16	3215	3018			24	18	173	613
1654	2	5	2	3	1	77	75	165	1	2		1	0	0	0	1	0	1	0	1	0	0	1	0	0	0	0	2.3	3	1	240	68	70	86	94	2.2	2.2	2.3	35	24	25	1892	3911			135	66	2350	1885
1655	1	4	1	1	0	63	59	158	1	1	63.6	1	1	1	1	0	0	1	1	1	1	0	0	0	0	0	0	1	3	0	180		65	81	72	2.1	2.1	2.5	25	26	15	1816	1729			23	28	373	1264
1656	2	4	2	1	1	52	65	160	1	1		0	0	0	0	0	0	0	1	1	1	0	0	1	0	0	0	1.3	3	0	240	87	58	98	71	2	2.2	2.8	24	26	21	2141	1130			46.3	38.4	582	1018
1657	1	3	1	1	1	54	72	175	1	1	84	1	0	0	1	0	1	1	1	1	1	0	0	0	1	0	0	1.2	2	0	180		80	71	75	1.8	2.5	1.7	22	24	15	2608	1333			17	17	173	173
1658	0	3	3	2	0	71	54	156	1	1	57	0	1	1	1	1	1	0	0	1	1	0	0	1	0	0	0	1.2	3	0	330		85	80	80	1.8	1.7	3	26	26	16	3233	3016			1.6	21	492	610
1659	2	5	2	7	1	81	60	165	1	1		0	0	0	0	0	0	0	0	0	0	0	0	0	0	0	0	2.1	3	1	300	113	60						28							121	15.1	919	705
1661	1	3	3	1	1	51	60	162	1	1	63	0	0	0	0	0	0	0	0	1	0	0	0	1	0	0	0	1.5	2	0	240		80	85	80	2.2	2.5	2.9	20	22	22	2227	1809			39	29	309	633
1662	1	3	1	1	1	68	49	141	1	1		1	0	1	1	0	1	1	0	1	1	0	0	0	0	1	0	1.5	2	0	180		89	98	100	2.1	2	2.4	22	18	20	3094	1673			20	35	571	1669
1663	1	3	1	1	1	51	79	170	1	1		1	0	1	0	1	1	1	0	1	1	0	0	0	0	0	0	1.5	3	0	190		60	83	78	1.9	1.9	3	35	14	15	2224	3652			20	35	571	1669
1664	2	5	2	1	1	52	62	164	1	0		0	1	1	1	0	0	0	0	1	0	0	0	0	0	0	0	1.3	3	0	240	100	60	75	70	2.1	2.2	2	16	19	14	2005	1259			62	32	730	1180
1665	1	5	1	1	1	74	76	162	1	1	64	1	1	1	1	1	1	1	1	1	1	0	0	0	0	0	0	1.3	3	0	250		60	81	80	1.8	1.8	1.5	15	29	29	1805	1719			17	19	160	987
1666	0	5	3	1	1	47	75	170	1	1	49	0	0	0	0	0	0	0	0	0	0	0	0	0	0	0	0	1.2	3	0	350	180	80	90	73	1.8	1.7	2.4	25	30	24	2058	2449			164	171	8302	5490
1667	0	4	3	1	0	52	60	156	1	1	43	0	0	0	0	0	0	0	1	1	0	0	0	1	0	0	0	1.1	3	0	380	118	83	70	90	1.7	1.7	2.3	28	17	18	1754	2431			50	19	431	739
1668	0	3	3	1	0	55	51	149	1	1	76.2	1	0	1	1	1	1	0	0	1	1	0	0	1	0	0	0	1	2	0		112	60	94	70	1.6	1.6	1.9	20	23	10	4750	3074			62	29	516	921
1669	1	5	2	1	1	58	71	155	1	1	71	1	0	1	1	1	1	0	1	1	1	0	0	1	0	0	0	1.2	3	1	180	55	80	89	85	1.6	1.7	1.9	15	17	15	1893	1573
1671	2	6	2	1	1	59	68	163	1	1	69.9	1	0	1	1	0	1	0	0	1	1	0	0	0	0	0	0	1.4	3	0	240	85	65	85	70	1.9	1.9	2.4	12	19	18	1695	2065			56	68	436	3305
1672	1	3	1	1	0	66	55	145	2	1	23.4	1	0	0	0	0	1	1	1	1	1	0	0	0	1	0	0	1.5	2	0	240		63	80	85	1.4			25							10	16	57	182
1673	1	4	1	1	1	64	68	165	2	1	62.7	1	1	1	1	0	1	0	0	1	1	0	0	0	0	0	0	1.2	3	0	190		60	99	70	1.9	2	2.2	17	26	19	3890	2992			27	29	271	1078
1674	0	5	3	1	0	64	50	143	1	1	51.2	1	1	0	1	0	1	1	0	1	1	0	0	0	0	0	0	1	3	0	345	146	70	106	65	2.1	1.7	2.1	15	16	21	2658	2654			147	53	1371	894
1675	0	3	3	5	0	59	49	154	2	1	24.2	1	1	1	1	0	1	0	1	1	1	0	0	0	1	0	0	1	3	1	320	180	60	97	76				33							61	45	437
1676	1	4	1	1	1	57	80	169	2	1		0	0	1	1	1	1	0	0	1	1	0	0	0	0	0	0	1.3	3	0	175		80	90	81	2.2	2.3	2.9	15	26	21	1689	2007			19	31	191	837
1677	2	6	2	1	1	76	59	165	2	2	56	1	0	1	0	0	1	0	1	1	1	0	0	0	0	0	0	1.3	3	0	74	230	60	94	86	1.9	1.9	2.5	17	20	17	3323	2521
1678	1	4	1	1	0	72	47	147	1	2		1	1	1	1	0	1	1	0	1	1	0	0	1	0	0	0	1	2	0	225		80	93	92	1.9	1.5	1.9	23	18	15	4986	2496		326	39	23	227	344
1679	0	3	1	1	0	82	60	160	1	1		0	0	0	0	0	0	0	0	0	0	0	0	0	0	0	0	1.5	2	0	180	50	80	87	72	1.8	1.8	1.9	23	15	15	3281	2779			28	19	185	353
1680	2	4	2	1	1	65	65	167	1	1	45	1	0	1	1	0	1	1	0	0	0	0	0	1	0	0	0	1.1	3	0	177	52	60	74	80	1.9	2.2	2.7	18	18	17	2343	2128			69	54	468	1530
1681	0	5	3	1	0	61	59	140	1	1	62	1	1	1	1	1	0	0	1	1	1	0	0	1	0	0	0	1.1	3	0	360	170	70	80	85	2	2	2	21	23	24	3294	2887			53	40	476	1287
1682	1	5	1	1	1	75	55	162	1	1	75	1	1	1	1	0	1	0	0	1	1	0	0	1	0	0	0	0.9	3	0	275		80	75	60	2.1	2.1	3.2	20	19	20	1396	1677			24	37	263	898
1683	1	4	1	1	1	65	56	157	1	1	60	1	1	1	1	1	1	1	1	1	1	0	0	0	0	0	0	1.6	3	0	240		60	73	70	1.8			25							21	18	79	492
1684	0	3	3	1	1	66	72	162	1	1	55	0	0	1	1	1	1	0	1	1	1	0	0	1	0	0	0	1.1	3	0	300	130	70	66	60	2.2	2.6	3	18	25	23	1957	1760			63	37	788	1464
1685	0	4	3	1	0	69	63	144	2	1	84	0	0	1	1	1	1	1	0	1	1	0	0	1	0	0	0	0.7	3	0	300	138	90	70	92	1.5	2.4	1.9	15	20	25	2639	3020			77	31	736	885
1686	0	4	3	1	0	60	65	143	1	1	57	1	0	1	1	0	1	0	0	1	1	0	0	1	0	0	0	1.1	3	0	270	120	50	73	68	1.5	2.1	2	25	21	24	2015	2013			92	11	801	362
1687	0	5	1	1	1	61	62	161	2	2	72	1	1	1	1	0	1	1	1	1	1	0	0	0	0	0	0	2.2	3	0	240	40	65	99	103	2.3	2.4	2.8	19	23	16	2153	2168		402	56	20	310	517
1688	2	6	2	1	0	56	54	152	2	2		1	1	1	1	0	1	1	0	1	1	0	0	0	1	0	0	1.1	3	0	240	76	80	87	85	1.8	1.5	2.6	25	21	21	4336	2263			56	19	323	456
1689	2	4	2	1	0	60	47	153	2	2	30	1	0	1	1	1	1	1	1	1	1	0	0	0	0	0	1	4.5	3	0	180	64	79	80	100	2.3	2.6	2.8	18	24	23	3232	2211			71	21	386	453
1690	1	4	1	1	0	54	53	146	1	1	79	0	1	1	1	0	1	1	0	1	1	0	0	1	0	0	0	0.9	3	0	240		95	94	96	2.2	2.6	2.6	21	20	14	1553	2635			18	16	120	302
1691	1	3	1	1	0	61	41	137	2	1	69	0	0	1	0	1	0	1	1	1	1	0	0	0	0	0	0	0.8	2	0	180		60	90	74	2	2.4	2.4	20	20	22	2345	2099			21	19	195	506
1692	1	5	1	1	1	55	73	165	1	1		0	0	1	1	1	1	1	0	1	1	0	0	0	0	0	0	1.7	3	1	240		70	71	69	2.3	2.2	3.2	15	18	24	2998	2031			24	17	200	621
1693	1	1	2	1	1	56	61	153	1	2	56	0	1	0	1	0	1	1	0	1	1	0	0	1	0	0	0	0.8	1	0	75		60	81	88											16	17	122	540
1694	2	6	1	1	1	63	50	168	3	1	45	1	0	0	1	1	0	0	1	1	1	0	0	1	0	0	0	0.9	3	0	360	173	100	66	87	2.2	2.1	3	23	23	25	2282	2365			38		255
1695	0	3	1	1	0	74	32.5	134	2	1		0	0	0	0	0	0	0	0	0	0	0	0	1	0	0	0	0.7	2	0																62	22	349	524
1696	1	1	1	1	1	61	53	158	3	1	72.4	1	0	1	1	0	1	1	0	1	0	0	0	1	0	0	0	0.9	1	0	90		60	101	90											24	31	110	304
1697	2	5	2	1	0	68	57	151	1	1	56	0	0	0	0	1	1	1	1	1	1	0	0	1	0	0	0	1.1	3	1	200	66	75	88	76	2	1.5	2.5	19	18	17	3117	2078			80	21	345	448
1699	2	5	2	1	1	71	54	154	2	1	60	1	1	1	1	0	1	0	1	1	1	0	0	1	0	0	0	0.9	3	0	180	91	70	91	80	1.7	1.6	2.5	14	17	17	3893	1660			47	24	319	585
1700	1	3	1	1	1	65	70	187	1	1		1	0	1	0	0	1	1	0	1	1	0	0	1	0	0	0	1	3	1	240		70	104	70	2.2	2.2	3.6	21	13	10	2922	1673	71	118	4.4	29	97	946
1702	1	5	2	1	1	56	64	159	1	0	71.7	1	1	0	1	1	0	0	1	1	0	0	0	1	0	0	0	1.2	3	1	265		93.3	82.7	75.3	1.6	1.9	2.8	19	19	13	3061	1780			62	15	521	785
1703	1	2	1	1	0	59	49	146	1	1	37.1	0	1	1	1	1	1	1	1	1	1	1	0	1	0	0	0	1.5	3	1	183		70	52	56	1.7	1.9	1.8	15	18	13	2776	2800			26	29	220	178
1704	0	3	3	1	0	56	49	144	1	1	49	0	1	1	1	0	1	1	1	1	1	0	0	1	0	0	0	1.5	3	1	345	128	76	97	78	2.7	3	2.3	23	14	11	2107	2400			75	38	357	1092
1705	1	4	1	1	1	64	58	155	2	1	57	1	1	1	1	1	1	1	0	1	1	0	0	1	0	0	0	1.3	3	0	235		80	76	86	1.6	2.7	2.6	16	18	13	2482	2107			21	26	159	804
1706	1	5	1	3	1	77	53	153	2	1	39	1	1	1	1	0	0	0	1	1	1	0	0	1	0	0	0	1.2	3	1	235		70	75	73	1.5	2	2	24	19	20	2514	2397			20	24	142	700
1707	2	7	2	2	1	68	60	160	1	1	15.2	0	0	0	0	0	0	0	0	1	0	0	0	1	0	0	0		3	1	255	107	98	94	100	1.7	1.7	2.8	24	23	20	3504	2386				22		1397
1708	2	5	2	1	0	67	62	157	3	1	52	1	1	1	1	1	0	1	0	1	1	0	0	1	0	0	0	1.1	3	1	316	81	107	94	69	1.9	1.6	2.6	16	13	16	3744	2080			55	33	599	647
1709	0	2	3	1	1	69	56	166	1	1	50	0	0	1	1	0	1	1	0	0	0	0	0	1	0	0	0	0.9	2	1	285	111	103	77	67											24	56	687	341
1710	2	3	2	1	0	74	59	150	2	1		0	0	1	1	0	1	0	1	1	0	0	0	1	0	0	0		2	1	195	47	77	86	77	1.5	1.5	2.4	13	16	10	2153	2761	162.4	133	27	4.4	149
1711	0	4	3	1	1	50	60	155	1	1	59.2	1	0	0	1	0	1	1	0	0	0	0	0	1	0	0	0	1.1	3	1	325	149	90	106	80	1.6	2.4	2.7	21	17	17	2852	1855			62	36	570	955
1712	1	4	2	1	1	57	54	160	1	1	65	0	1	1	1	1	1	1	0	1	0	0	1	1	0	0	0	1.1	3	1	260	70	80	108	105	1.8	2.3	2.9				2673	2371			47	43	421	1331
1713	0	2	2	1	0	52	45	152	1	1	29	1	1	1	0	0	1	1	1	1	1	0	0	1	0	0	0	0.8	2	1	260	105	97	83	82	2.1	1.6	2.7	26	20	14	2028	1750			35	32	340	798
1714	2	3	2	1	1	58	66	166	2	1	51.7	1	0	1	1	0	0	0	0	0	1	0	0	1	0	0	0	1.1	3	1	305	73	72	93	68	2.1	1.6	3.2	17	23	25	2490	1831			98	41	831	1367
1715	2	3	2	1	1	62	62	163	3	1	75.6	1	0	1	1	1	1	1	0	1	0	0	0	1	0	0	0	1.8	3	1	230	73	100	97	70	1.7	2.3	2.4	18	19	20	2917	2015			73	44	599	1516
1716	2	4	1	1	1	79	44	154	2	2	81.7	1	0	1	1	0	1	0	0	1	1	0	0	1	0	0	0	1.1	3	1	285	39	83	80	80	2.3	2.8	2.7	13	18	15	3206	2051			49	30	791	1571
1717	1	2	2	1	1	59	55	170	2	1	36.3	1	1	1	1	0	1	0	0	0	0	0	0	1	0	0	0	1.1	2	1	125		95	90	87	1.5			17							15	9	106	373
1718	2	4	2	1	1	75	47.5	157	3	1	40	1	1	0	1	0	1	1	0	1	0	0	0	1	0	0	0	1.2	3	1	295	69	67	65	87	2.1	2.1	3.6	20	17	19	1781	1733			45	19	273	548
1719	0	6	3	1	1	62	77	153	2	1	63.8	1	0	1	1	0	0	1	1	1	1	0	0	1	0	0	0	1.2	3	1	515	204	105	70	86	1.8	2	1.9	26	23	13	1371	1967			161	270	1964	7430
1720	0	2	4	1	1	55	67	168	2	1	60.3	1	1	0	1	0	1	1	0	1	1	0	0	1	0	0	0	1	2	1	335	133	75	81	85	1.8	2.2	2.4	14	22	15	1850	1423			40	11	363	537
1721	1	3	2	1	0	47	50	153	1	1	66.3	0	1	0	1	0	1	1	0	1	1	0	0	1	0	0	0	0.6	3	1	195		95	95	84	2.6			12							58	82	168	1144
1722	1	4	1	1	1	63	71	171	1	1	66	1	0	0	1	1	0	0	1	1	1	1	0	0	0	0	0		3	1	235		63	85	82	3.1	1.4	2.4	14	21	13	1203	2960			28	22	210	628
1723	0	1	4	2	1	63	62	165	1	1	45	0	1	1	1	0	1	1	0	0	0	0	0	1	0	0	0	1.7	1	0	210	116	83	98	87	2.2	1.8	2.6	18	15	17	2758	2165			51	36	1345	1265
1726	2	5	2	1	0	59	60	151	1	2	61	1	1	1	1	0	1	1	0	1	1	0	0	0	0	0	0		2	1	218	63	73	64	73	3.1	1.6	1.8	17	22	20	3371	2095			26	15	444	56
1727	2	4	2	1	0	58	54	145	1	2		1	1	1	1	0	0	0	0	1	1	0	0	0	0	0	0		3	1	260	84	75	115	74	1.8	2.3	2.4	17	29	18	2400	2157			64	27	875	1238
1728	2	6	2	1	0	66	37	150	3	2		1	1	0	1	0	1	1	1	1	1	1	0	1	0	0	0	1.1	3	1	258	80	73	79	60	1.8	2.2	2.5	16	20	11	2255	2652			68	33	520	724
1729	0	3	3	1	1	57	67	152	2	2	60	1	1	1	1	1	1	0	0	0	1	0	0	1	0	0	0	1.2	3	1	380	161	100	89	69	2.8	2.4	2.7	15	18	22	2261	2193			44	22	386	793
1730	1	2	1	1	0	80	70	149	2	2	58.4	1	1	1	1	0	0	0	0	0	0	0	0	0	0	1	0	1.6	2	1	160		100	89	71	2	1.9	2.6	18	25	23	2476	1914			13	12	113	360
1731	2	5	2	1	1	76	70	156	2	2		0	0	1	0	0	1	0	0	1	0	0	0	0	0	0	0	1.5	3	1	185	57	82	84	80	2.4	2	2.1	20	15	20	3107	2388			64	15	344	397
1732	1	2	1	1	1	54	79	166	2	2	19	0	0	0	1	0	0	0	0	0	1	0	1	1	0	0	0	1	2	1	110		95	87	73	1.6	2	2.1	21	22	22	2655	2688			20	23	213	596
1733	0	6	1	1	1	57	70	162	2	2	51	1	0	1	1	0	1	0	0	1	0	0	0	1	0	0	0	1	3	1	325	71	97	75	65	1.9	1.7	2.8	20	21	14	2377	2036			46	39	430	1532
1734	1	2	1	1	0	64	50	157	1	1	49	1	0	1	1	0	1	0	1	1	0	0	0	1	0	0	0	1.1	2	0	170		90	68	76	1.7	1.9	2.4	15	18	24	3029	2567			16	11	113	320
1736	2	5	1	1	0	78	72	155	1	2	57	0	0	0	0	0	0	0	1	1	1	0	0	0	0	0	0		3	1	205		100	102	88	1.8	2.1	2.7	28	28	17	1952	2200			37	17	255	776
1737	1	4	1	1	1	69	84	164	1	2	33.8	1	0	1	1	1	0	0	1	1	0	0	0	1	0	0	0	1.2	3	0	200		83	98	84	1.9	1.9	2	27	24	20	2781	2743			23	17	214	608
1738	0	3	3	7	0	61	48	149	1	1	81	0	0	0	0	0	0	0	0	1	1	0	0	1	0	0	0	1	2	0	650	210	77	73	53	2.1	2	1.6	17	20	16	2667	1078			146	48	1727	913
1739	1	1	2	1	1	47	63	160	3	1	82.9	1	0	1	0	0	1	0	0	1	0	0	0	1	0	0	0	1.1	1	0	105		83	97	80											23	27	238	1162
1740	2	3	2	1	1	52	83	158	2	1	55.5	1	1	0	1	1	0	0	1	1	1	0	0	1	0	0	0	1.2	2	0	245	55	100	68	80	1.7	2.1	2.5	30	18	18	1436	2114			49	25	655	890
1741	0	6	3	1	0	65	58	160	2	2	65	1	0	0	1	1	0	0	1	1	0	0	0	0	0	0	0	1.1	3	0	410	192	73	91	96	2.4	2.5	1.9	20	16	16	2226	2660			57	31	735	917
1742	0	5	4	1	0	71	59	155	2	2	56	0	1	1	1	0	1	1	0	1	1	0	0	1	0	0	0	0.8	3	1	258	80	97	86	69	2.2	1.9	2.2	18	20	14	3355	2399			93	30	419	578
1743	2	5	2	4	0	69	66	163	4	2	67	1	1	1	1	0	1	1	1	1	0	0	0	1	0	0	0	1.4	3	1	280		86	63	100	1.5			19							36	20	574	410
1744	0	6	1	1	1	60	63	169	3	1	43	1	0	1	1	1	1	0	0	1	1	0	0	0	0	0	0	1.5	3	0	330	133	90	97	79	1.8	1.5	2.9	17	24	17	2354	1796			64	105	321	712
1745	2	5	2	1	1	58	60	160	1	1	76.2	0	1	1	1	0	1	1	0	1	0	1	0	1	0	0	0	1.4	3	1	295	79	93	103	78	2	2	2.7	21	20	20	2208	2133			63	34	545	978
1746	1	4	1	1	0	69	49	150	2	1	71.5	1	0	0	1	1	1	1	1	1	1	0	0	0	0	0	1	5	3	1	180		85	85	98	2.8	1.8	2.3	24	15	19	2189	1838			15	27	255	409
1747	1	2	2	1	1	52	61	172	1	1	62	1	1	1	1	1	1	1	1	1	0	0	0	1	0	0	0	1.2	2	1	155		110	69	81											32	31	592	785
1748	0	2	1	1	0	74	66.2	164	2	1	56.9	1	1	0	1	1	1	0	1	1	1	0	0	1	0	0	0	1.2	2	0	250	86	110	80	87	1.5	1.3	2	20	18	16	1963	2757			50	29	295	649
1749	2	4	2	1	1	70	54	152	2	1	43	1	0	1	1	0	1	1	0	1	0	0	0	1	0	0	0	1.5	3	1	210	60	97	113	69	1.3	1.8	2.2	18	30	17	1714	2080			43	76	385	2370
1750	2	3	2	1	1	60	66	165	2	1	62	1	1	0	1	0	1	1	0	1	1	0	0	1	0	0	0	1	3	1	200	52	92	84	77	2.1	1.8	2.8	17	25	19	2046	1448			62	16	288	537
1751	0	4	3	1	1	75	67	166	2	1	44	1	1	1	0	0	1	1	1	0	1	0	0	1	0	0	0	1.1	3	0	366		53	58	54	2.2	2.3	2.6	21	16	15	2133	1743			60	37	586	1619
1752	1	4	1	1	0	75	50	150	3	4		1	0	0	1	0	1	0	1	1	1	0	0	1	0	0	0	0.9	3	1	210		73	54	55	2.3	2.4	2.4	11	14	20	4337	1860			18	30	135	605
1753	0	3	4	1	0	58	56	154	2	1	57	1	1	0	1	1	1	1	1	1	0	0	0	1	0	0	0	0.8	2	0	288	30	80	60	64	2	2.2	3	13	20	14	1559	2056	542	365.8	52	24	346	331
1754	1	2	1	1	1	62	59	170	1	0	64	1	1	1	1	0	0	1	1	1	1	0	0	1	0	0	0	1.2	3	0	205		53	75	71	2.1	2.2	2.4	16	33	21	1327	1557			13	40	249	2280
1755	1	5	1	1	0	76	45	152	2	1	32.7	0	0	0	0	0	1	1	1	1	1	0	0	1	0	0	0	0.7	3	1	252		50	63	62	1.8	1.8	2	18	18	27	3318	3077	238.5	112.9	32	17	118	339
1756	0	5	3	1	1	57	57	160	2	2	42	1	1	1	0	0	1	1	1	1	1	0	0	0	1	0	0	2	3	1	337	140	60	59	66	2.5	2.7	3	22	33	20	1230	1625			57	50	421	2895
1757	2	5	1	1	1	66	55	165	1	1	49	0	0	0	1	0	1	1	1	1	1	0	0	1	0	0	0	1.1	3	0	274		56						17					72	59	55	7.7	491	769
1758	0	6	2	1	0	75	33	146	2	1	44	1	1	1	1	0	1	1	0	1	1	0	0	1	0	0	0	0.9	3	1	270	140	57	59	64	1.6	2.3	2.4	18	22	12	2340	3206	1532	934.8	78	31	402	327
1759	1	1	1	1	0	74	61	156	1	1	57	0	0	0	1	0	0	1	0	1	1	0	0	1	0	0	0	0.8	1	0	120		60	72	50											13	6.8	77	278
1760	0	5	3	1	1	51	66	160	3	1		0	0	1	1	1	1	0	0	1	1	0	0	1	0	0	0	1	3	0	300	118	70	74	74	2.5	2.8	3.4	14	17	14	2086	1624			36	52	349	2940
1761	2	5	1	1	1	64	58	172	3	1	66.2	0	1	0	1	0	1	0	0	1	1	0	0	1	0	0	0	1.2	3	0	240	88	63	73	63	2.5	2.8	2.3	21	12	15	3148	2858	1074	934.8	49	22	374	555
1762	1	3	1	1	0	50	44	152	1	1	57	1	1	1	1	0	1	1	1	0	1	0	0	1	0	0	0	1.1	3	0	240		53	68	56	2.1	2	4	18	6	12	2969	1327	245	98	23	18	452	483
1763	0	4	4	1	1	58	61	160	1	2	58	0	0	1	1	0	1	1	0	0	1	0	0	1	0	0	0	1.1	3	1	180	21	60	70	51	1.7	1.7	3.3	18	22	17	4497	1852	710.6	465.4	88	21	536	504
1764	1	4	1	1	1	60	72	151	2	1	22	0	0	1	0	1	1	0	0	1	1	0	0	1	0	0	0	1.2	3	0	280		60	58	57	2.1	2.1	3.2	21	22	22	3322	1675	54	44	29	34	375	1984
1765	1	3	1	1	1	66	63	155	2	1	73	0	0	1	1	0	1	0	0	1	1	0	0	1	0	0	0	1.4	3	0	180		70	60	59	2.1	2.1	2.4	21	20	17	2781	2300			26	12	428	1477
1766	2	4	2	1	1	55	72	164	1	1	73.5	1	1	1	1	0	1	0	0	1	1	0	0	1	0	0	0	1.1	3	0	240	52	70	60	55	2.2	2.3	3.1	26	16	25	1950	1810	433.4	260.8	54	24	506	711
1768	0	5	4	1	0	62	47	148	2	0	70	0	1	1	1	0	1	1	0	1	1	0	0	1	0	0	0	0.8	3	0	360	86	60	59	50	1.5	2.2	2.4	27	17	17	3221	2731	1266	405.9	107	24	598	600
1769	2	5	1	1	0	74	57	163	1	1		1	0	1	1	0	0	0	1	1	0	0	0	1	0	0	0	0.7	3	0	180	33	57	57	72	1.9	1.8	2.2	19	18	12	3113	2873			40	19	330	435
1770	2	4	2	1	0	65	60	158	1	0	62	0	1	1	1	0	1	1	1	1	1	0	0	1	0	0	0	1	3	1	240	72	56	63	55	1.9	1.9	1.7	19	24	21	1226	1920			52	26	394	737
1771	1	5	1	1	0	67	67	185	3	0	57.3	1	1	1	1	0	1	1	1	1	1	0	0	1	0	0	0	1.1	3	1	300		80	69	63	2.2	1.8	2.6	22	22	15	3889	2579	157.4	236.7	27	25	103	350
1772	0	2	3	1	1	57	67	166	1	1	62	0	0	0	0	0	0	0	0	1	1	0	0	1	0	0	0	1.3	2	0	250	97	50						17							58	27	441	665
1773	1	4	1	1	1	54	105	171	2	0		1	1	1	1	0	1	0	1	1	1	0	0	1	0	0	0	1.3	2	0	250		53	65	56	3.1	3	3.8	32	18	25	1427	1972			32	12	209	594
1774	1	3	1	1	1	69	51	161	2	4	69.7	1	0	1	1	0	1	1	0	1	0	0	0	1	0	0	0	1	2	0	240		80	61	56	2.4	2.2	2.7	25	19	22	1695	1921	270.4	193.5	42	17	290	343
1775	0	5	3	1	0	64	49	148	1	1		1	0	0	1	1	1	0	1	1	1	0	0	0	1	0	0	1.9	3	0			80													25	32	269	1297
1777	2	4	2	1	1	58	58	166	1	1		0	0	1	1	1	0	0	0	1	1	0	0	1	0	0	0	1.1	3	0	200	53	80	64	57	2.4	2.5	1.7	25	17	19	1876	3074			40	32	322	527
1779	0	3	3	2	1	51	74	162	3	1	47	0	0	1	0	0	1	1	1	1	1	0	0	1	0	0	0	1.4	3	0	340	135	60	57	56	2.1	2.4	2.7	24	24	28	2087	1226			94	38	585	848
1780	0	5	2	1	1	56	66	157	1	1	45.4	1	1	0	0	0	1	1	0	1	1	0	0	1	0	0	0	2.2	3	0	300	124	67	73	53	2.4	2.5	2.7	27	25	23	2831	1877			62	139	565	4260
1781	0	4	4	5	0	69	47	151	2	1	32	1	1	0	1	0	1	0	0	0	0	0	0	1	0	0	0	0.6	3	0	210	180	57	51	68	1.8	1.8	2.4	23	18	27	2166	2545			80	101	521	2135
1782	1	3	1	1	0	58	64	156	1	1		1	0	1	1	0	1	0	1	1	1	0	0	1	0	0	0	1.1	2	0	210		60	66	59	2.2	2.3	2.7	24	25	14	1177	2971			13	7	344	833
1783	2	5	2	1	1	44	92	165	1	2	58	1	1	1	0	1	1	1	0	1	1	0	0	1	0	0	0	1.5	3	0	300	90	70	56	56	2	2.6	2.1	17	23	21	2050	1132	499.1	526.8	66	16	543	449
1784	2	2	2	1	1	60	69	160	1	2		0	0	0	0	0	0	0	1	0	0	0	0	1	0	0	0	1.1	2	0	120	30	57	64	51	2.8	3.1	2.9	30	24	21	1878	1821			49	31	308	769
1785	0	6	1	2	0	83	40	146	1	1	46	1	0	1	0	0	1	0	1	0	1	0	0	1	0	0	0	1.1	3	1	240	64	67						13							39	24	238	366
1786	2	1	1	1	1	71	49	150	1	1	59	1	1	1	0	0	1	0	0	1	0	0	0	1	0	0	0	1.3	3	0	240	44	60	62	71	2.1	2.4	2.1	15	20	20	2828	3014	235.7	361.9	68	39	282	407
1787	1	4	1	1	1	69	70	159	1	1	39	1	0	1	0	0	0	0	1	1	1	0	0	1	0	0	0	1.3	3	0	240		57	59	72	2.1	2	2.6	28	25	20	3040	3130			17	18	107	337
1788	0	6	2	2	1	69	75	163	1	1	30	0	0	0	0	0	0	0	0	0	0	0	0	1	0	0	0	1.9	3	0	250		53	56	67	2.2	2.2	2.1	20	25	29	2521	2460			65	24	412	553
1789	2	3	1	2	0	54	58	150	3	1	70	0	0	1	0	0	0	0	0	1	1	0	0	1	0	0	0	0.7	2	0	320	210	53	70	50	1.6	1.7	2.4	15	24	26	3839	2457			71	130	649	2556
1790	0	5	3	1	1	49	65	158	1	2		1	0	1	1	1	1	0	1	1	1	0	0	0	1	0	0	2.4	3	0	320	120	73			1.8			26							42	50	399	1314
1791	1	6	1	1	1	53	84	180	3	2	69	1	1	0	1	0	1	1	0	0	0	0	0	1	0	0	0	0.9	3	0	300		66	72	67	1.5	1.2	2.2	17	22	14	2912	2673	520.9	361.1	23	12	168	444
1792	1	3	2		0	84			1	2		0	0	0	0	0	0	0	0	0	1	0	0	1	0	0	0	0.5	3	1	150		70	50	52	2.3	2.9	2.5	17	20	12	1546	2473	652	280.4		16		553
1794	2	4	2	1	1	57	45	155	1	1		0	1	1	1	0	1	1	0	0	0	0	0	1	0	0	0	1	2	0	200	49	46	60	54	1.2	2.4	3	11	13	18	2693	1968	566.4	415.4	89	38	484	859
1795	2	2	1	1	0	62	53	150	1	1	70.7	1	0	1	1	1	1	0	1	1	1	0	0	1	0	0	0	0.9	2	0	240	24	57	54	57	2.2	2.1	2.4	22	17	20	2520	2005	258.7	192.8	43	29	447	926
1796	2	5	2	2	0	71	57	153	1	1	70	1	0	1	1	0	1	1	0	0	0	0	0	1	0	0	0	0.9	3	0	240	96	70	54	54	1.8	2.3	2.2	21	17	23	2319	2596	728.9	164.3	62		394
1797	2	4	1	1	1	75	52	157	1	1	50	0	0	1	1	0	1	1	0	1	1	0	0	0	0	0	1	11.3	2	1	300	68	57	62	70	2.4	3.5	2.9	28	28	26	963	1163	316.3	1073	48	65	226	347
1798	2	4	2	1	1	54	64	163	1	1	51	1	1	1	0	0	1	1	0	1	1	0	0	1	0	0	0	0.86	3	0	240	51	50	71	49	2.4	2.1	2.4	11	15	13	2931	2239	686.1	574.4	238	29	580	836
1799	1	5	1	1	1	67	54.5	157	2	1	33.6	1	0	1	1	0	0	1	1	1	1	0	0	1	0	0	0	0.9	3	0	390		70	64	55	1.7	2.5	2.3	20	18	21	1875	1238	318.3	660.6	41	48	718	2863
1800	2	5	2	1	1	46	60	156	2	1	46.5	1	1	1	1	0	1	1	1	1	1	0	0	1	0	0	0	1	3	0	240	90	73	59	54	2.8	2.8	2.3	23	14	20	2123	1328	180.1	265.1	52	32	370	1260
1801	0	5	4	2	1	60	59.5	152	2	1		1	0	1	1	0	1	1	1	1	0	0	0	1	0	0	0	1.1	3	1	285	143	73	101	83	1.9	1.9	3.3	21	22	18	1793	1725	1900	1015	89	21	522	634
1802	1	5	1	1	1	78	46.5	155	2	1	42.8	1	0	1	1	0	0	0	1	1	1	0	0	0	0	0	1	6	3	1	315		83	75	84	1.8	1.8	2.6	17	18	17	2391	1448	196.8	746.3	40	32	224	658
1803	0	5	4	1	0	55	66	154	2	2	65.8	1	0	1	1	0	1	1	1	1	1	0	0	1	0	0	0	1.1	3	1	305	96	85	94	103	2.2	2.1	2.1	21	16	20	1856	3325	460.7	184	68	35	604	977
1804	1	4	1	2	1	55	60	162	2	1	37.1	1	0	1	1	0	1	1	0	1	1	0	0	1	0	0	0	1.2	3	1	345		83	60	69	1.5	2	2.8	20	20	13	1462	2397	170.5	165.8	20	13	168	380
1805	2	6	1	1	0	63	64	150	2	2	83.3	0	0	0	1	0	1	0	1	1	1	0	0	1	0	0	0	0.7	3	1	320	60	83	91	80	1.9	2.7	2.4	16	20	21	2175	2080	539	207.1	33	33	326	326
1806	2	3	2	7	1	71	43	153	2	1	63.8	1	0	0	0	1	0	0	0	1	0	0	0	0	0	0	1	11.8	3	1	450	60	64	88	102									1510	1254	126	122	512	1080
1807	1	5	1	1	1	53	71.6	165	2	3	58.4	0	0	1	0	1	1	1	1	1	1	0	0	1	0	0	0	1	3	1	320		93	98	101	2.6	3	2.6	15	18	24	1728	2340	580.1	665.4	33	61	246	1149
1808	2	4	2	1	1	60	59	158	2	1	51.6	1	1	1	1	1	1	1	1	1	1	0	0	1	0	0	0	1.3	3	1	240	50	87	88	92	1.6	2.4	3.1	12	24	16	2261	2587	494	635.3	81	36	352	490
1809	1	4	1	1	1	54	60	156	2	1	54.9	1	1	1	1	0	1	1	0	1	1	0	0	1	0	0	0	1.1	3	1	225		83	83	78	2.4	2.3	3.1	13	14	16	2753	1575	259.8	361.1	23	15	156	386
1810	1	5	1	1	1	60	77.7	168	2	1	67	0	1	1	0	0	1	1	1	1	1	1	0	1	0	0	0	1	3	1	265		100	75	90	2.7	2.5	2.3	18	22	20	2510	3263	542	164.7	32	22	192	686
1811	1	3	1	1	1	59	73.5	156.5	2	1	61.9	1	0	1	1	0	1	1	0	1	1	0	0	1	0	0	0	1.3	2	1	195		85	81	78	1.9	1.9	2.8	21	23	22	2463	1825	192.6	56	22	36	228	213.5
1812	1	3	1	1	0	74	50	153	2	1	60.2	1	0	1	1	1	1	1	1	1	1	0	0	1	0	0	0	1.8	2	1	242		83	78	72	1.6	2	2.5	22	24	22	2564	2114	542	386.9	23	21	137	352
1813	0	6	4	1	1	79	58	157	2	1	56	1	1	1	1	0	1	1	0	1	0	0	0	1	0	0	0	1.3	3	1	280	103	100	107	78	2.2	1.7	2	17	22	20	4369	2524	1413	523	95	31	828	14312.2
1814	1	2	2	1	1	65	52	165	2	1	39.2	1	0	0	0	0	0	0	0	1	0	0	0	1	0	0	0	2	3	1	210		87	87	81	1.7	1.7	2.1	12	13	16	3891	2200	94.51	220.3	20	16	96	518
1815	2	4	2	2	1	81	73	164	2	1	50.6	1	0	1	1	0	1	1	0	1	1	0	0	1	0	0	0	1.1	3	1	255	65	83	82	79	1.6	2.5	2.8	27	25	24	2240	1655	322.3	387.8	50	28	315	750
1816	2	4	2	1	1	63	54	155	2	1	57.5	1	0	1	0	0	1	1	1	1	1	0	0	0	0	0	1	7.1	3	1	260	50	90	82	86	2.2	2.3	2.3	20	37	29	1835	1461	520.3	2294	68	41	378	783
1817	2	5	2	3	1	59	69	165	2	1	38.3	1	1	1	1	0	1	1	1	1	1	0	0	1	0	0	0	0.9	3	1	240	85	70	77	88	2	2.9	2.5	26	26	30	1957	2417	571	659.7	33	20	301	383
1818	2	5	2	1	1	67	72	163	2	1	67	0	0	0	0	0	1	0	1	1	1	0	0	1	0	0	0	1	3	1	200		80	98	82	2	2.8	2.4	18	27	28	2400	2572	434.2	522	70	26	560
1819	0	5	4	5	1	61	56.3	157	4	1	25.8	0	0	0	0	0	0	0	0	0	0	0	0	1	0	0	0	1.2	3	1	315	93	77	75	77	1.5	2.1	2	33	24	14	2539	3242	2005	2432	80	47	515	15175
1820	1	4	1	1	1	65	63.5	160	3	1	33	0	1	0	0	1	1	0	1	1	1	0	0	1	0	0	0	1.8	2	1	250		80	74	73	2.8	2.8	2.8	24	12	38	1738	2069	745	678	33	18	246	634
1821	1	4	1	1	0	62	56	153	2	2	73.6	1	1	1	1	0	1	1	1	1	1	0	0	1	0	0	0	1.1	3	1	335		80	72	78	1.9	2.5	3.1	16	21	19	2514	1961	63.2	75.58	19	15	153	326
1822	2	5	2	1	0	71	60	154	2	1	57.3	1	0	1	1	0	1	1	1	1	1	0	0	1	0	0	0	1.2	3	1	235	75	83	89	73	1.8	2	2.3	18	15	14	3194	2363	618.3	446.1	65	17	258	437
1823	1	5	1	1	1	60	85	165	2	2	70.3	0	1	1	1	1	1	0	1	1	1	0	0	1	0	0	0	0.8	3	1	240		87	82	83	2.7	3.2	2.8	24	22	13	1445	1520	143.5	227.6	26	20	225	585
1824	2	5	2	1	1	69	54.5	159	2	2	37.2	1	0	0	1	0	0	1	0	1	1	0	0	1	0	0	0	1.3	3	1	195	69	67	70	74	1.3	2.2	2.3	21	19	23	2237	1886	435.2	395.6	42	29	281	1288
1825	0	5	4	1	1	64	62	160	2	1	37.4	1	1	1	1	0	1	1	0	1	1	0	0	1	0	0	0	1.5	3	1	185	77	79	77	74	2.2	2.9	3.2	24	21	18	1850	1885	400.1	243.4	57	33	345	1442
1826	1	5	4	2	1	65	67.5	157	2	1	52.3	1	1	0	1	0	1	1	0	1	1	0	0	1	0	0	0	1	3	1	314	136	87	81	85	1.8	2.6	2.4	27	26	20	2021	1944	1643	1158	128	40	886	862
1827	2	5	2	1	0	82	54	156	2	0	65.7	1	0	1	1	0	1	0	0	1	1	0	0	1	0	0	0	1.6	3	1	190	58	74	80	92	1.5	1.9	1.8	22	29	26	2655	4174	370.8	452.6	71	24	270
1828	1	3	1	1	1	61	63	154	2	1	53.6	1	1	1	1	0	1	1	0	0	1	0	0	1	0	0	0	1	2	1	165		89	83	78	2	1.6	3	23	22	15	4460	1692	61.85	395	33	23	202	693
1829	2	7	2	1	1	67	60.5	161	2	1	66	1	1	1	0	0	1	1	0	1	1	0	0	1	0	0	0	1.1	3	1	273	73	99	79	83	1.8	2.1	2.6	16	19	17	2674	3759	553.1	636.9	47	14	441	634
1830	2	4	2	1	0	74	45.5	154	2	1	60.3	0	1	0	1	1	1	0	1	1	1	0	0	1	0	0	0	1	2	1	180	57	85	67	91	1.3	1.9	2.6	18	18	17	2483	2984	376.9	614	40	27	183	516
1831	0	5	4	7	0	77	40	155	3	1	37.1	1	1	1	0	1	1	0	1	1	0	0	1	1	0	0	0	0.8	3	1	229	84	63			1.6			16					418.7	624.6	57	32	364	945
1832	0	3	4	1	1	60	70	161	3	2	67	1	1	1	1	0	1	0	0	1	1	0	0	1	0	0	0	1.1	3	1	250	72	73	99	83	2.3	2.7	2.3	24	25	20	3031	2339	905.1	500.3	81	45	507	1797
1833	0	3	4	1	0	65	61	149	2	1	63.2	1	1	0	1	1	1	1	1	1	1	0	0	1	0	0	0	1.1	2	1	180	54	72	65	69	2.4	2.1	1.8	12	17	11	2129	2311	353.9	413.2	45	31	290	638
1834	2	4	2	1	0	68	46	150	2	1	66	1	0	1	1	0	1	1	0	1	1	0	0	1	0	0	0	0.9	3	1	220	67	73	85	84	2.3	2.2	2.6	13	17	17	3148	2342	123.6	250.9	46	22	195	395
1835	0	4	1	1	1	62	68	175	2	1	64.8	1	0	1	1	0	1	1	1	1	1	0	0	1	0	0	0	1.4	3	1	320	145	96	91	87	1.9	2.6	2.8	19	16	17	2519	2688	544.6	403.4	62	30	453	698
1836	0	5	4	1	1	68	85	165	1	1	49	1	1	1	1	1	0	0	0	1	1	0	0	0	1	0	0	1.9	3	1	283	96	77			2.1			30					1051	527.4	101	23	818	459
1837	1	4	1	1	1	64	57	159	2	3	72	1	1	1	0	0	1	1	0	1	1	0	0	1	0	0	0	1.2	3	1	242		80	71	74	1.8	2.1	2.5	20	28	15	1980	2705	24	31.8	24	15	139	513
1838	2	5	2	1	1	63	80	162	1	1	67.2	1	1	1	1	0	1	1	1	1	0	0	0	1	0	0	0	1.2	3	1	94	89	73	74	72	2.7	2.5	2.2	23	23	24	1842	1731	365.1	417.4	84	23	436	653
1839	1	5	1	1	1	70	67	165	1	1	76	0	1	1	1	0	1	1	1	0	0	0	0	1	0	0	0	1.3	3	1	235		72	90	79	2.9	2.3	1.9	16	19	11	2851	1713	120	323.2	22	27	122	451
1840	2	4	2	1	0	68	45	145	1	1	45	1	1	1	1	0	1	1	1	1	1	0	0	1	0	0	0	0.9	3	0	217	63	93	95	78	1.8	1.8	2	20	19	15	2320	2600	378.6	428	77	31	615	814
1841	1	4	1	1	0	53	51	149	1	2	62.7	0	1	1	1	0	1	1	1	1	1	0	0	1	0	0	0	0.7	3	1	235		106	83	71	1.8	2.2	2.5	18	20	16	3192	1959	157.9	261.6	28	34	261	770
1842	0	5	4	1	0	54	62	150	1	1	37.4	1	1	1	1	0	1	1	1	1	1	0	0	1	0	0	0	1.1	3	1	398	170	99	108	84	2	2	2.5	21	26	21	3571	2160	1552	737.1	90	39	805	943
1843	1	3	1	1	0	66	64	155	1	1		0	0	0	0	0	0	0	1	1	1	0	1	0	1	0	0	3.13	3	1	225		92	77	80	2.2	2.4	2.5	22	34	34	1300	1662			27	16	128	386
1844	1	5	1	1	0	57	58	149	1	1	76.6	1	1	1	1	1	0	1	1	1	1	0	0	1	0	0	0	1.2	3	1	255		96	78	81	1.8	2	1.8	20	22	20	2600	3482			23	56	200	1244
1845	1	3	2	1	1	73	71	162	1	1	69	1	1	0	1	1	1	0	0	1	1	0	0	1	0	0	0	1.2	3	1	195		73	90	75	1.9	1.8	2.4	15	20	14	2898	2145			17	26	102	312
1846	2	4	2	1	1	58	55	159	2	1		0	1	0	1	1	1	1	0	0	1	0	0	1	0	0	0	1.4	3	1	194	63	83	83	91	2.1	1.9	2.7	13	17	20	4193	2134			56	48	548	1229
1847	0	3	3	1	1	49	51	165	1	1	62.6	0	0	0	0	1	0	0	0	1	1	0	0	1	0	0	0	1	3	1	330	123	103	76	69	2.1	2	2.7	20	19	12	2779	1926			37	19	484	1221
1848	2	4	1	1	0	62	69	149	1	2	40.5	0	1	0	1	0	1	1	0	1	1	0	1	1	0	0	0	0.7	3	1	183	15	87	84	81	1.7	1.6	2.6	25	22	20	3828	2262			33	19	247	338
1849	1	5	1	1	1	64	68	160	2	2	68.6	1	1	1	1	0	1	1	0	0	1	0	0	1	0	0	0	1.3	3	1	250		90	103	70	1.9	2.5	3.2	21	20	17	1718	1768			18	23	216	675
1850	0	3	3	1	1	57	83	167	1	1	56.7	0	0	1	0	1	1	1	0	1	1	0	0	1	0	0	0	1.1	2	1	245	96	90	79	88	2.3	2.8	3	21	17	16	2097	2655			58	28	526	732
1851	0	4	3	1	0	61	66	152	1	2	75	1	1	1	1	0	1	1	0	1	1	0	0	1	0	0	0	1	3	0	355	127	80	64	75	2	2.2	2.2	22	19	20	4800	1952			83	26	562	782
1852	1	4	2	1	0	72	43	145	1	1	35	1	1	1	1	0	1	1	1	1	1	0	0	0	1	0	0	3.1	2	0	155		70	75	71	2	2.9	3.4	17	26	19	1793	1388			17	9	84	118
1853	1	3	1	1	1	68	84	172	1	1	34	1	0	1	1	1	1	0	1	1	1	0	0	1	0	0	0	1.1	2	0	175		80	70	84	1.8	2.3	3.1	19	20	14	1082	1750			18	363	122	19
1854	1	4	1	1	1	70	63	162	1	1		1	0	1	0	0	0	0	0	0	0	0	0	1	0	0	0	1.2	3	0	235		73	69	63	1.9	2.1	2.8	12	20	13	2400	1303			15	18	166	645
1855	2	3	2	1	0	62	59	157	1	1		1	0	1	0	0	1	0	1	0	1	0	1	1	0	0	0	1.1	3	1	195	38	80	89	70	2.1	1.9	2.5	15	25	15	2377	2300			43	22	230	333
1856	1	3	1	1	0	58	57	155	1	0	81.8	1	1	0	1	0	1	0	1	1	1	0	0	1	0	0	0	1	3	1	225		81	69	83	2.3	2	2.8	19	18	13	3120	2432			32	18	182	314
1857	0	3	3	1	1	72	41	158	1	1	50	1	0	1	1	1	1	0	1	1	1	0	0	0	1	0	0	1.8	3	1	305	120	72			1.3			14							40	30	419	508
1858	0	4	3	1	0	58	56	170	1	1	60	1	0	1	1	1	1	0	1	1	1	1	0	1	0	0	0	1.5	3	0	453	182	93	89	69	1.6	1.8	1.8	16	20	20	2997	3039			54	23	626	518
1859	1	5	1	1	0	63	66	150	2	1	55	1	0	1	1	1	1	1	1	1	1	0	0	1	0	0	0	1	3	1	270		66	92	70	2.2	2	3.2	29	34	21	2039	1796			25	20	190	497
1860	2	3	2	1	0	72	64	147	1	1	56	1	0	1	1	0	1	0	0	1	1	0	0	1	0	0	0	1.1	3	0	165	44	70	77	76	2.6	2.7	1.9	13	16	24	2367	2467			44	29	158	523
1861	1	5	1	1	1	53	80	168	2	1	63	1	1	1	1	0	1	0	0	1	1	0	0	1	0	0	0	1.2	3	1	360		93	88	77	2.3	2.5	1.9	20	20	14	2553	3837			16	33	182	785
1862	0	4	3	1	0	64	45	145	1	1	49.6	1	1	1	1	1	1	1	1	1	1	0	0	1	0	0	0	1.1	3	0	228	158	66	73	85	2.5	2.9	3.3	18	15	17	1600	2074			62	25	376	405
1863	1	5	1	1	1	55	62	160	2	1	76.4	1	0	1	1	0	1	1	1	1	1	0	0	1	0	0	0	1	3	1	240		80	72	67	1.6	2.1	3	21	19	11	1452	1891			26	31	253	932
1864	1	6	1	1	1	55	69	175	2	1	47.8	1	0	1	1	0	1	1	1	0	0	0	0	1	0	0	0	1.4	3	1	270		68	91	85	2.3	2	2.2	13	17	11	2377	2412			21	25	258	899
1865	2	5	1	7	1	85	60	160	1	2		0	0	0	0	0	0	0	1	1	0	1	0	0	1	0	0	4	3	0	205	69	66	56	88	2.8	2.4	2.3	16	22	17	2420	1859			38	27	1071	880
1866	1	4	1	1	0	66	45	149	1	2	69	1	1	1	1	0	1	1	0	1	1	0	0	1	0	0	0	1.1	3	0	222		90	108	74	1.3	2	1.7	17	19	13	3726	2655			27	42	213	654
1867	0	4	3	1	1	54	70	168	2	2	51	1	1	0	1	0	1	1	0	0	0	0	0	1	0	0	0	1.4	3	1	410	143	93	88	77	2.1	3.1	2.6	18	25	20	1875	2400			57	48	673	1396
1868	2	5	2	1	1	63	70	169	2	2	60	1	0	1	1	0	1	0	0	1	1	0	0	1	0	0	0	2.1	3	0	250	98	96	112	71	1.6	3.2	2.7	18	19	15	1775	1707			61	28	449	1092
1869	0	4	3	2	1	79	50	157	2	2		1	0	1	1	1	0	0	0	1	0	0	0	1	0	0	0	1	3	1	445	155	63	69	85	1.7	3.2	2.8	18	11	17	1747	3400			62	76	398	1796
1870	2	4	2	1	0	73	53	146	2	1	65	1	1	1	1	0	1	1	0	1	1	0	0	0	0	0	1	1.7	3	1	185	58	76	93	73	1.8	1.7	1.8	15	17	15	3892	2625			49	31	286	496
1871	1	7	1	1	1	68	75	163	2	1	80.9	0	0	1	1	1	1	1	0	1	1	0	0	1	0	0	0	1.2	3	1	300		80	84	73	2.8	2.9	2.5	17	23	17	1919	1938			17	29	189	867
1872	1	5	1	1	1	55	68	163	1	1	70	0	0	0	0	1	1	1	1	1	1	0	0	1	0	0	0	1.4	3	1	295		92	82	93	2.5	2.3	1.9	20	22	18	2480	2566			16	21	166	609
1873	0	3	2	2	1	71	64	165	2	2	52	1	1	1	1	0	0	0	1	1	0	0	1	1	0	0	0	1.3	3	1	280	120	70	66	70	2.7	1.5	2.6	13	18	17	2386	1464			64	27	495	771
1874	1	4	3	1	1	71	55	156	2	2	40	0	1	1	0	0	1	1	0	1	1	0	0	1	0	0	0	1.5	3	0	435		73			1.8			15							53	130	541	3675
1875	2	3	2	1	1	49	88	170	1	1	79.5	0	1	1	1	1	0	1	0	1	1	0	0	1	0	0	0		3	0	195		91	100	95	1.5	2.3	3.3	13	21	15	3160	1867			82		766
1876	2	4	1	1	1	87	45	156	1	1	52	1	0	1	0	1	1	1	0	1	1	0	0	1	0	0	0	1.7	3	1	225	60	60			1.4			15							46	37	241	629
1877	2	3	2	1	1	64	60	160	2	2	69.4	0	1	1	1	0	1	0	0	1	1	0	1	0	0	1	0	1.8	2	0	220	79	73	109	76	2	2.3	2.4	19	22	15	2329	2163			56	31	370	906
1878	2	4	2	1	0	60	47	149	1	1	43.5	1	1	1	0	0	1	1	0	1	0	0	0	1	0	0	0	0.8	3	1	180		90	104	72	1.8	1.9	1.8	16	14	17	3888	3284			53	21	218	429
1879	1	3	1	1	1	69	77	168	2	3	61.5	1	0	1	1	0	1	1	0	1	1	0	0	1	0	0	0	1.3	2	0	195		88	104	91	1.9	1.6	2.1	15	18	12	3850	3048			32	25	377	707
1880	1	5	1	1	1	63	59	153	1	1	42.7	1	1	1	1	1	1	1	0	1	0	0	0	1	0	0	0	0.5	3	1	215		75	87	81	1.9	2.6	2.6	28	25	22	2119	2996			21	32	243	796
1881	2	3	2	1	0	58	51	154	2	1	46.6	1	1	0	1	1	1	0	0	1	1	0	0	1	0	0	0	1	3	0	175	47	90		64	2.2			21							34	18	255	173
1882	1	4	1	1	1	53	82	168	2	1	43	1	1	1	1	1	1	1	1	1	1	0	0	1	0	0	0	1.1	3	0	235		70	67	83	2.4	2.8	2.8	25	18	18	2174	1956			25	26	599	842
1883	2	4	1	1	1	40	78	171	1	1		0	0	0	0	0	0	0	0	0	0	0	0	1	0	0	0	1.1	3	0	175	57	66	67	79											47	25	358	775
1884	1	6	1	1	1	91	96	180	1	1	20	0	0	0	0	0	0	0	1	1	0	0	0	1	0	0	0		3	0	220		92	81	63	1.7	2.9	2.5	26	26	24	1669	2085			12	16	256	528
1885	1	4	2	1	1	72	61	157	1	1	41	0	0	1	1	0	1	1	1	1	1	0	0	1	0	0	0		3	0	250		83	69	91	1.6	2.7	2	17	17	15	1798	2363			16	12	127
1886	2	5	2	1	1	55	73	160	1	1	78	1	0	1	1	1	1	1	0	1	0	0	0	1	0	0	0	1.1	2	0	205	59	85	86	85	2.6	3.2	2.8	18	20	16	1337	2193			40	26	236	764
1887	2	4	2	1	0	69	58	161	2	1	49.9	1	1	0	1	0	1	1	0	1	0	0	0	1	0	0	0	0.8	3	1	205	91	100	74	70	2.4	2.1	2.3	17	20	19	2330	2296			65	28	334	404
1888	0	6	3	1	0	61	56	155	1	1	70	1	1	1	1	0	1	1	0	1	1	0	0	1	0	0	0	0.7	3	0	410	174	80	86	76	1.8	2.8	2.4	18	16	17	1937	2600			33	27	410	547
1889	1	2	1	1	1	67	70	168	1	1	43.5	1	1	1	0	1	0	0	1	1	1	0	0	1	0	0	0	1.4	2	0	205		85	82	85	1.7	2	2.3	27	28	19	2246	2479			26	56	756	1547
1890	2	5	2	1	0	71	43	146	1	1	45	1	1	1	1	1	1	1	0	1	1	0	0	1	0	0	0	1	3	0	255	79	98	110	64	2.5	1.7	2.3	16	19	14	3600	2590			59	24	479	1507
1891	2	4	1	1	0	68	64	159	1	3	70	1	0	1	1	1	1	1	1	1	1	0	0	1	0	0	0	1.4	3	0	260	31	66	99	78	1.6	2.3	2.1	24	23	15	2783	2733			37	21	483	639
1892	1	5	1	1	0	59	65	156	2	1		1	1	1	1	0	0	0	1	1	1	0	0	1	0	0	0	1.2	3	0	205		78	72	86	2.1	2.8	2	20	22	12	1905	2832			18	35	117	512
1893	1	5	1	1	1	69	69	170	2	1	54	0	0	1	1	0	1	1	0	1	0	0	0	1	0	0	0	1.4	3	0	260		101	64	95	3.2	3	3.3	16	16	16	2567	2028			20	29	229	844
1894	0	4	3	1	0	56	67	157	1	1	66.8	1	1	1	1	0	1	1	1	1	1	0	0	1	0	0	0	1	2	1	335	157	93	99	81	2.7	2.5	2.9	18	13	15	2280	2382			58	36	586	1151
1895	2	5	2	1	1	66	41	144	1	1	22	0	1	1	1	0	1	0	0	1	1	1	0	1	0	0	0	1.2	3	0	265	83	70	87	93	2	2.6	2.5	18	22	21	2320	2567			79	16	355	398
1896	0	3	3	1	0	63	59	155	1	1		1	0	1	1	1	1	0	0	1	1	0	0	1	0	0	0	1	3	0	399	65	80	70	79	2.6	2.2	2.3	19	24	16	1588	2267			30	32	277	729
1897	0	4	1	1	1	73	53	161	1	1	61.6	0	0	1	1	0	0	0	0	0	0	0	0	1	0	0	0	1.3	3	0	225	83	86	89	65	3.1	3.3	3.7	16	18	17	1829	1891			46	41	397	1433
1898	1	4	1	1	0	55	57.5	160	2	1	37	1	1	1	1	0	1	0	1	0	1	0	0	1	0	0	0	0.5	3	0	250		83	89	78	1.6	2.9	1.9	22	22	26	1952	2365			15	18	107	355
1899	1	3	2	1	1	62	97	174	1	1	72.9	1	0	1	0	1	1	0	0	0	0	0	0	1	0	0	0	1.2	2	0	140		92	87	65	2.1	1.8	2.8	21	21	21	2094	1625			9	9	136	393
1900	0	4	3	1	1	65	68	171	2	1	56.3	1	0	1	1	1	1	0	1	1	1	0	0	1	0	0	0	1.3	2	0	327	165	93	91	86	1.8	3.2	2.4	21	22	16	3333	1756			37	17	336	678
1901	1	4	1	1	0	68	55	148	2	1	70	0	1	0	1	0	1	1	1	1	1	0	1	1	0	0	0	0.6	3	1	210		85	79	84	2.4	2.5	3.8	29	32	27	3200	2933			15	18		251
1902	2	4	1	1	0	75	39.5	88.2	2	1	88.2	0	1	0	1	0	1	0	1	1	1	0	0	0	1	0	0	1.4	3	0	105		80	82	80	2.4	3.1	2.4	27	27	25	3099	3458			47	126	250
1903	2	4	2	1	0	68	56	156	1	1	58	0	1	0	0	0	1	1	0	1	0	0	0	1	0	0	0	1	3	0	190	40	80	87	81	2.8	3.1	3.5	20	27	18	3160	2221			49	30	349	503
1904	0	3	3	2	0	71	64	148	2	1	74.3	1	1	1	1	0	1	0	1	1	1	0	1	0	1	0	0	1.9	2	1	340	140	86	73	69	2.4	3.4	4	20	35	32	2017	2080			33	25	375	629
1905	1	3	1	1	1	73	58	160	2	1	64.5	1	1	1	0	0	1	0	0	1	1	0	0	0	1	0	0	1.7	3	1	195	30	93	97	78	3.1	3.5	2.6	23	27	28	3018	2492			22	18	357	408
1906	1	4	1	1	1	44	68	172	3	1	42.4	1	0	1	1	0	1	0	0	1	1	0	0	1	0	0	0	0.9	3	1	181		76	87	80	2.4	2.9	2.5	23	29	26	2222	2240			16	19	210	230
1907	2	5	2	1	1	69	70	169	2	1	66.3	0	1	1	1	0	1	1	1	1	1	0	0	0	1	0	0	1.4	3	0	245	60	83	74	76	2.4	2.4	2.4	27	29	24	1395	2667			92	22	553	321
1908	0	3	3	1	1	73	56	154	2	1	44	0	0	1	0	0	1	1	0	0	1	0	0	0	1	0	0	1.2	2	1	351	130	74	83	73	2.7	2.7	3.6	23	26	25	1822	1624			16	21	130	616
1909	2	4	1	3	0	55	40	139	4	1	21	0	1	1	1	0	1	0	0	1	1	0	0	1	0	0	0	0.7	3	1	210	72	86	63	70	2.8	2.8	3.6	32	26	32	2218	1181			7	12	77	198
1910	1	5	1	2	1	56	72	165	2	1	62.6	0	1	1	0	0	1	0	1	0	1	0	0	1	0	0	0	0.9	3	1	185		78	89	76	2.8	2.8	3	23	21	25	1848	1867			14	18	130	554
1911	0	5	2	1	0	63	63	155	2	1	60.7	1	1	1	1	0	0	0	1	1	1	0	0	0	0	1	0	1.7	3	1	210		77	75	68	2.2	2.2	2.5	22	22	23	4635	2023			52	5	442	229
1913	1	4	1	1	0	55	57	160	2	1	37	1	0	1	1	0	1	0	0	0	1	0	0	1	0	0	0	0.5	3	1	230		71	89	79	2.3	2.3	2.6	27	29	25	1932	2365			15	22	107	416
1914	1	3	2	1	1	62	87	174	2	1	40	1	0	1	1	0	0	0	0	1	1	0	0	0	1	0	0	1.2	2	0	90		100	70	70	1.9	1.8	2.8	26	32	25	2094	1625			9	4	136	330
1915	0	4	3	1	1	65	68	171	2	1	65.3	1	1	1	1	0	1	0	1	1	1	0	0	0	1	0	0	1.2	2	0	453	120	83	82	86	1.9	1.8	2.3	28	28	22	3333	1756			37	17	336	678
1916	1	4	1	1	0	68	55	148	2	1	70	0	1	0	1	0	1	1	1	1	1	0	1	1	0	0	0	0.6	3	1	210		91	79	87	2.5	2.5	2.5	29	32	22	3200	2933			9	21	101	170
1917	0	4	1	1	0	75	39	160	2	1	88.7	1	1	0	1	0	0	0	0	1	1	0	0	0	1	0	0	1.4	3	1	225		80	89	80	2	2.1	2.7	27	27	25	3999	3453			47	22	250	326
1918	1	4	2	1	0	68	56	156	1	1	58	0	0	1	0	0	1	1	0	1	0	0	0	1	0	0	0	1	3	1	195	75	80	89	81	2.9	3.1	3.5	19	27	18	3160	2221			49	23	349	438
1919	0	3	3	2	0	71	64	148	2	1	74.3	1	1	1	1	0	1	0	1	1	1	0	1	0	0	1	0	1.9	2	1	340	162	86	70	70	3.1	3.4	2.9	32	31	33	3300	1771			33	25	375	629
1920	1	3	1	1	1	73	58	160	2	1		1	1	1	0	0	1	0	0	1	1	0	0	0	0	1	0	1.9	3	1	245	35	90	97	94	2	3.5	2	23	27	28	3018	2452			33	18	113	408
1921	1	4	1	1	1	44	68	172	2	1	42.4	0	0	0	0	0	1	1	0	0	0	0	1	1	0	0	0	0.9	2	1	183		93	87	81	1.8	1.7	2.6	28	30	35	2223	2240			18	10	210	78
1922	2	5	2	1	1	69	70	169	2	1	66.3	0	1	1	1	0	1	1	1	1	1	0	0	0	1	0	0	1.4	3	0	215	69	83	71	79	2.4	3.4	2.4	37	30	24	1395	2667			92	87	553	962
1923	0	3	3	1	1	73	56	154	3	1	44	0	0	0	1	0	0	0	0	0	1	0	0	0	1	0	0	1.2	2	0	231	130	74	83	71	2.4	3.7	2.4	25	26	25	1622	1624			16	14	130	483
1924	2	4	1	3	0	55	40	139	3	1	21	1	1	1	1	0	1	1	1	1	1	0	0	1	0	0	0	0.7	3	1	210	72	86	63	78	3	2.8	3.4	30	26	28	2218	1895			12	15	198	267
1925	1	5	1	2	1	56	72	165	2	1	62.5	1	0	0	1	0	1	0	1	0	0	0	0	1	0	0	0	0.9	3	1	207		73	123	84	2.6	3	2.6	35	21	21	1867	1559			14	13	130	528
1926	0	5	2	1	0	63	63	155	2	1	60.7	1	1	1	1	0	1	0	1	1	1	0	0	0	0	1	0	1.7	3	0	210		77													52	20	442	409
1927	1	2	2	1	1	58	76	169	2	1	80	1	1	1	1	0	1	0	0	1	0	0	0	1	0	0	0	1.1	3	0	270		78	71	76	2.5	2.5	2.5	22	23	22	2037	2304			15	32	256	558
1928	0	3	3	1	0	59	47	147	3	1	45	1	1	1	1	0	1	0	0	1	0	0	0	1	0	0	0	0.8	2	0	207		67	82	85	3	3	3.1	26	23	31	2705	1756			25	22	406	262
1929	1	6	1	5	1	76	65	165	3	3	72	1	1	1	1	0	1	0	0	1	1	0	1	0	1	0	0	1.4	3	1	360		80						33							5.2	5.6	190	250
1930	2	5	1	2	0	67	37	155	2	1	40	0	0	1	1	0	1	0	0	1	1	0	0	1	0	0	0	0.8	2	1	22	60	80	86	77	2.2	2.2	2.6	30	23	20	2596	2308			34	39	359	485
1931	2	4	2	1	0	58	47	152	2	1	47	1	0	0	1	0	1	1	1	1	1	0	1	0	1	0	0	1.3	3	0	210	90	83	82	76	2.8	2.8	3.9	23	20	25	1821	2144			46	113	811	1727
1932	1	4	1	1	0	58	55	158	2	3	76.3	1	0	1	0	0	1	0	1	1	0	0	0	1	0	0	0	1	3	1	195		73	99	77	2.9	3	3.2	26	24	25	3110	2560			11	21	91	244
1933	0	1	1	1	1	54	44	147	2	1	62	1	1	1	1	0	1	0	0	0	1	0	0	1	0	0	0	1	1	1	210	65	76	75	82	3	3	3.1	26	20	31	1900	3000			43	31	485	917
1934	2	5	2	1	0	68	76	154	3	1	55.2	1	0	1	0	0	1	0	1	1	0	0	0	0	1	0	0	1.6	2	1	215	55	79	71	76	2.6	2.6	2.5	33	30	31	2637	2016			43	25	314	488
1935	2	6	2	1	1	71	63	164	2	1	55	1	0	0	1	0	1	0	0	1	1	0	0	0	1	0	0	1.1	3	1	213	60	86			2			25							46	22	212	515
1936	1	4	2	1	1	55	61	162	2	2	39.2	1	0	1	1	0	0	1	0	1	1	1	0	0	0	0	1	4.8	3	0	180		93	81	78	2.2	2.7	2.6	35	27	26	1876	2032			16	12	127	307
1937	0	5	3	4	0	51	56	156	2	2	61.6	1	0	1	1	0	0	0	0	0	1	0	1	0	0	0	1	3.6	3	1	395	210	80	85	67	2.1	2.2	3.3	18	32	31	3230	1333			16	12	127	307
1938	1	3	1	1	0	69	68	150	2	1	50	1	1	1	1	0	1	0	1	1	1	0	0	1	0	0	0	0.8	3	1	195		73	85	77	1.7	1.8	2.3	21	28	27	4234	1527			8	3.8	247	213
1939	0	4	3	1	1	69	49	154	3	2	40	0	1	1	1	1	1	0	0	1	1	0	0	0	1	0	0	1.1	3	1	350	120	93	94	86	2.2	2.4	3.1	23	23	23	1788	3668			19	16	355	197
1940	2	3	1	1	1	66	54	154	2	1	70	1	1	1	1	0	0	1	0	1	1	0	0	0	1	0	0	1.3	3	1	195	40	83	80	79	2.2	3	3.2	26	26	23	2752	2539			39	29	490	517
1941	2	5	1	1	1	56	72	168	2	1	60	1	0	0	1	0	0	0	1	1	0	0	0	1	0	0	0	0.9	3	0			69	76	63	2.1	2.2	2	27	27	25	2744	1957			29	15	242	316
1942	2	6	2	1	0	65	43	158	2	3	28	1	0	0	1	1	1	0	1	1	1	0	1	0	0	1	0	1.5	3	1	210	110	70	84	66	2.4	2.6	3.2	34	41	36	4000	2080			45	43	267	566
1943	1	3	1	1	1	59	74	167	3	1	12	1	1	0	1	1	1	0	0	1	1	0	0	0	1	0	0	1.3	3	0	295		100	86	85	2	2.1	3	29	27	20	2505	2143			11	11	123	259
1944	1	4	2	1	1	55	77	173	1	2	66	1	0	1	1	0	0	0	0	0	0	0	1	1	0	0	0	1	3	0	240		93	76	65	1.9	2.4	3.9	23	27	26	2436	1193			24	17	209	423
1945	0	5	3	1	1	55	70	160	3	1	62.5	1	0	1	1	0	0	0	0	1	1	0	0	0	1	0	0	1.2	3	0	395	145	86	84	80	3	3.4	3.9	30	28	28	1484	1925			59	66	438	157
1946	1	5	1	1	0	62	60	160	4	3	31.2	0	1	1	1	0	1	0	1	1	0	0	0	0	1	0	0	1.4	3	0	225		80	78	82	2.6	3	2.7	34	27	43	1847	2153			15	15	180	487
1947	2	4	2	1	0	50	46	146	3	3	65.8	0	0	1	1	0	1	0	0	0	1	0	0	0	1	0	0	1.2	3	1	157	44	73	78	68	2.1	2.4	3.1	28	25	24	2700	1826			35	27	219	449
1948	1	5	2	1	1	53	68	154	2	1	61	1	0	1	1	0	0	0	1	1	0	0	0	0	0	1	0	1.9	3	1	240		86	90	86	2.4	2.4	2.8	34	30	34	2764	2070			35	28	455	918
1949	0	3	3	2	0	65	60	153	2	3	71	1	1	1	1	0	1	0	0	1	1	0	0	0	1	0	0	1.2	3	1	300	145	70	61	79	2.8	2.8	2.9	22	30	26	1629	1903			20	22	259	829
1950	1	6	1	1	0	67	42	157	2	1	43.5	1	0	0	1	0	1	1	1	1	1	0	0	0	1	0	0	1.5	3	1	260		76	90	70	2.6	2.6	2.7	27	23	34	1844	1760			19	12	176	318
1951	0	4	3	1	0	55	44	150	3	3	30	0	1	1	1	0	1	0	1	1	1	0	0	0	1	0	0	1.5	3	1	345	165	66	91	81	2.6	3.3	2.6	31	29	30	2340	2400			38	27	406	1249
1953	2	4	1	1	1	74	55	160	2	1	70	1	1	1	1	0	1	1	0	1	1	0	0	0	0	1	0	1.6	3	1	240		66	83	69	2.1	2.8	2.1	32	34	40	3682	2629			72	62	599	921
1954	2	4	2	1	1	68	86	173	2	1	62.8	1	0	1	1	0	0	0	1	1	0	0	0	1	0	0	0	1	3	1	210	95	76	65	86	2.4	2.3	2.4	22	33	26	2133	2208			40	14	303	343
1955	0	5	1	1	0	74	43	147	2	1	60	1	0	1	1	0	0	0	0	1	0	0	0	0	1	0	0	1.3	3	1	230		93	77	77	2.7	2.4	2.7	25	21	23	3348	2133			27	26	236	495
1956	0	5	3	1	0	54	60	155	2	1	60.5	1	0	0	1	0	0	0	1	1	1	0	0	1	0	0	0	0.9	3	1	390	171	86	75	99	3	3	2.9	21	30	21	1704	2179			25	21	260	525
1957	2	7	2	1	1	79	45	151	2	1	29	0	1	1	0	0	1	0	0	1	0	0	0	0	1	0	0	1.2	3	1	250	65	70	96	92	2.3	2.3	2.5	22	21	29	1870	2330			71	54	382	221
1958	2	5	1	2	1	62	55	160	2	3	55.6	0	1	1	1	0	1	0	1	1	1	0	1	0	1	0	0	1.2	3	1	270	90	96	68	91	3	3.1	2.3	26	44	37	1964	2783			24	8	271	384
1959	1	2	2	1	0	43	59	140	2	1	73	1	1	1	1	0	1	0	0	1	1	0	1	1	0	0	0	0.7	2	1	140		66	70	72	3.2	3.2	3.4	27	23	13	1345	2662			13	18	138	500
1960	2	4	2	1	1	62	54	154	2	1	52.1	1	1	1	1	0	1	0	1	1	1	0	1	0	1	0	0	1.3	3	1	200	46	95	75	88	2.6	3.3	3	32	41	34	1714	2234			42	32	209	535
1961	2	4	1	1	0	47	65	148	2	1	81	1	0	1	0	0	1	0	1	1	1	0	0	0	1	0	0	1.2	3	1	215		90	83	96	2	2	3.7	26	23	36	2460	1621			13	19	184	404
1962	1	1	1	1	0	60	58	145	2	1	60	1	1	0	1	0	1	0	0	1	1	0	0	1	0	0	0	0.7	1	1	115		84	87	85											8	11	77	226
1963	0	5	3	2	1	58	77	173	2	1	71.2	1	1	1	0	0	0	1	1	1	1	0	0	0	1	0	0	1.7	3	1	435	177	84	82	74	2.8	3.1	2.7	34	34	26	1837	2114			80	64	844	1873
1964	0	2	3	1	1	66	57	165	3	2	69.7	1	1	1	1	0	1	0	0	1	1	0	0	1	0	0	0	1	2	1	215	85	90	72	73	2.1	2	2.9				2240	1350			23	13	215	763
1965	1	3	1	1	1	69	55	154	1	1	63.9	0	0	1	1	0	1	0	1	0	0	0	0	1	0	0	0	1	2	1	190		86	84	94	1.9	2.3	3	18	36	36	2479	2337			8	19	129	353
1966	2	4	2	1	1	60	76	162	2	2	60	1	1	1	0	0	0	0	1	1	0	0	0	1	0	0	0	1	3	0	220	70	79	80	78	2.2	2.4	3.3	29	37	25	2304	2857			33	20	210	444
1967	0	4	3	1	1	59	58	167	2	3	60	1	0	0	1	0	0	0	0	1	1	0	0	0	1	0	0	1.2	2	1	315	140	89	66	70	2.1	2.1	3.1	29	28	25	2024	1961			33	29	458	613
1968	0	4	3	1	0	58	57	157	2	1	71.2	1	0	1	1	1	1	1	0	1	1	0	0	1	0	0	0	0.9	2	0	200	135	93	77	67	2.7	2.6	2.2	24	22	19	2015	1524			37	22	410	543
1969	2	3	2	1	1	55	68	163	2	1	54	1	0	1	1	0	1	1	0	0	0	0	1	1	0	0	0	0.8	2	0	265	65	90	75	81	2.3	2.3	2.5	30	31	33	1800	1251			43	31	312	498
1970	0	4	3	1	0	41	53	155	3	2	61	0	1	1	1	0	1	0	1	1	1	0	0	1	0	0	0	1	3	0	310	95	75	75	68	2.5	3.5	3.2	25	21	21	2638	1415			69	290	466	5623
1971	1	5	1	2	0	66	60	158	2	1	60	1	0	0	1	0	1	0	1	1	1	0	0	1	0	0	0	0.9	3	0	245		103	77	63	3	3.6	2.9	26	23	25	3100	2839			22	13	140	223
1972	2	5	2	1	1	66	65	169	2	1	45	1	1	1	1	0	1	0	0	1	0	0	0	0	0	1	0	2.8	3	1	195	45	80	72	88	2.1	2.2	2.6	33	31	37	3164	2573			56	74	518	920
1973	1	3	1	1	0	74	54	155	2	1	55	0	0	1	0	1	0	0	0	1	0	0	0	1	0	0	0	0.9	3	1	106		96	75	91	1.8	1.6	2.3	31	30	29	1970	2566			12	13	82	215
1974	0	4	3	1	1	58	71	165	2	1	45	1	0	0	1	0	1	1	1	1	1	0	0	0	1	0	0	1.2	3	0	350	160	80	85	94	2.6	2.4	2.5	24	21	26	2573	1935			37	32	291	771
1975	1	1	3	1	0	79	38	148	2	1	43	1	1	0	0	0	0	0	0	1	0	0	0	0	0	1	0	1.6	1	1	200		83	73	77											16	17	67	295
1976	0	5	3	6	1	60	47	148	3	2	35.5	1	1	0	0	0	0	0	1	1	0	0	0	0	1	0	0	1.3	3	1	360	125	66	78	74				32							36	23	225	379
1977	1	4	1	1	1	42	78	163	2	1	70	1	0	0	1	0	0	0	1	1	1	0	0	0	0	0	1	2.3	3	1	180		100	83	82	2.1	2	2.4	31	28	31	2394	2312			14	16	130	235
1978	0	3	2	1	1	60	53	150	2	1	60	1	1	1	1	0	1	0	0	1	0	0	1	0	1	0	0	1.4	3	1	205	90	68	82	83	2.2	2.7	3.5	28	25	21	2695	2400			53	37	339	636
1979	0	5	3	1	1	61	57	157	2	1	43	1	0	1	1	0	1	0	0	1	0	0	0	0	1	0	0	1.6	2	0	366	115	76	79	77	2.3	3	2.9	36	42	39	1071	1821			27	61	259	2511
1980	0	5	2	1	1	49	64	162	2	1	52	1	0	1	1	0	0	0	0	1	1	0	0	0	1	0	0	1.1	3	1	255	103	90	93	66	2.6	2.8	2.9	27	27	18	2813	1957			42	26	296	546
1981	1	3	1	1	1	63	85	174	2	1	45	0	0	1	0	0	1	0	1	1	0	0	0	1	0	0	0	0.9	3	1	190		76	90	89	3	3	3.3	32	29	26	2085	1987			18	25	138	368
1982	2	4	1	1	1	67	70	162	2	1	51.7	1	1	1	1	0	1	0	1	1	1	0	0	0	1	0	0	1.2	3	0	180	60	76	68	79	2.2	2.2	2.3	24	34	22	2400	1939			34	24	243	491
1983	2	6	2	1	0	74	60	160	2	1	49	1	0	1	1	0	0	0	1	1	1	0	0	1	0	0	0	0.9	3	1	147	60	78	78	80	2.4	2.5	2.4	32	37	25	1986	1894			12	10	280	164
1984	2	5	2	1	1	56	62	161	2	1	71.6	1	1	1	1	0	1	0	0	1	1	0	0	0	1	0	0	1.2	3	0	190	55	86	70	72	2	2	3.3	28	36	38	2289	1983			34	20	218	405
1985	1	2	3	1	1	41	65	165	2	1	50	1	0	1	0	0	1	1	0	0	0	0	1	1	0	0	0	1	1	0	220		83	63	72	3	3.8	3.6				1086	2354			7	9	92	236
1986	0	6	1	1	0	53	69	152	2	1	50	1	0	0	0	0	1	1	0	0	0	0	1	1	0	0	0	1	1	0	220		90	72	72	3.4	3.9	3.6				1086	1965			48	12	372	282
1987	2	3	1	1	1	67	77	169	3	1	45	1	0	1	1	0	1	1	0	0	1	0	0	0	1	0	0	1.2	3	0	240	105	73	86	84	1.5	1.9	2.4	27	26	27	4571	1806			30	20	238	423
1988	0	3	1	2	1	47	70	157	3	2	35	1	0	1	1	0	1	1	1	0	0	0	1	1	0	0	0	0.5	3	1	275	75	76	88	94	2.2	2.6	3.6	29	35	23	2246	1847			18	18	244	271
1989	2	5	2	1	1	57	60	170	2	1	65	1	1	0	1	0	0	0	0	1	0	0	0	0	1	0	0	1.1	2	1	275	120	78	72	68	1.7	1.7	2.8	24	30	26	2630	2029			70	37	764	767
1990	0	4	3	1	1	62	70	161	2	1	46.1	1	0	1	1	0	0	0	1	1	0	0	0	0	1	0	0	1.5	3	0	360	135	80	79	90	3.2	3.2	3.1	30	31	24	1213	1820			8	17	162	256
1991	1	3	1	1	0	59	52	160	2	0	27.5	0	0	0	1	0	1	0	1	1	1	0	0	1	0	0	0	0.9	3	0	218		92	85	86	2.4	2.4	2.4	22	34	34	2048	1675			18	19	117	188
1992	2	5	2	1	1	58	51	162	2	1	28	1	1	1	1	0	1	1	1	0	0	0	1	0	1	0	0	1.5	3	0	250	75	66	72	78	3.1	3.1	2.6	40	37	32	2886	1586			11	10	212	289
1993	2	5	2	1	1	64	72	173	2	1	70	1	0	0	1	0	0	0	0	1	1	0	0	0	1	0	0	1.3	3	1	205	65	93	69	71	2.6	2.5	2.6	27	27	24	1267	1462			14	10	422	247
1994	2	3	2	1	1	58	83	172	1	1	70	1	1	1	1	0	1	0	1	1	1	0	0	0	1	0	0	1.4	2	0	215	40	66	89	84	1.9	1.9	2.4	26	27	38	3260	2921			31	16	149	299
1995	0	5	3	1	1	63	76	165	2	1	52	1	1	1	1	0	0	0	0	1	0	0	0	0	1	0	0	1.2	3	0	360	158	85	73	82	2.4	2.9	2.6	32	33	32	1301	1985			38	28	531	629
1996	1	3	1	1	0	77	43	147	3	1	67.3	1	0	1	1	0	0	0	0	1	0	0	0	1	0	0	0	0.8	3	1	160		75	80	71	2.1	2.1	2.2	27	26	22	2607	3400			13	23	180	357
1998	0	3	3	1	1	64	64	156	3	1	29.6	1	1	0	1	0	1	0	0	1	0	0	0	1	0	0	0	1	3	1	290	123	90	81	69	2.2	2.5	2	27	28	31	1360	2210			33	38	294	1516
1999	2	4	2	1	1	47	59	163	2	1	80.7	1	0	0	1	1	1	0	0	1	1	0	0	0	1	0	0	1.1	3	0	250	105	93	106	70	2.2	2.8	2.1	26	26	27	2744	2552			27	25	271	780
2000	2	4	2	1	1	52	80	163	3	1	39	0	1	1	1	0	1	1	0	1	0	0	0	0	1	0	0	1.5	3	0	250	120	93	76	75	2	2	2.6	27	27	24	2800	1897			70	38	499	765
2001	2	5	1	2	1	78	66	162	2	1	47	1	1	1	0	0	1	0	1	1	0	0	0	0	1	0	0	1.4	3	1	235	75	70	77	73	2	1.9	2.1	27	30	26	2687	2030			40	22	280	673
2002	1	4	1	4	0	75	60	153	2	2	40	0	1	1	1	0	1	1	0	1	1	0	0	0	1	0	0	1.5	2	1	185		61	66	70	2.1	2.7	2.3	25	34	39	2165	1571			12	15	114	305
2003	2	3	1	1	0	60	60.5	145	2	1	60	1	1	0	1	0	1	0	0	1	1	0	0	0	1	0	0	1.1	3	1	195	60	86	68	80	3.1	3.5	2.4	34	30	32	1026	1842			24	18	153	684
2004	1	2	2	1	1	53	55	170	2	1	40	0	1	0	0	0	1	1	0	1	0	0	0	1	0	0	0	0.7	1	1	135		95	76	77	2.1	2.2	2.3	32	28	31	2364	2685			90		32
2005	1	3	1	1	1	58	54	154	1	1	60	1	0	1	1	0	1	1	0	1	0	0	0	1	0	0	0	1	3	1			90	83	76	2	2.4	2.2	35	35	34	3048	2208			13	60	132	995
2006	1	3	1	3	1	75	50	152	2	1	40.5	1	1	1	1	0	1	0	0	1	0	1	0	0	1	0	0	1.4	3	1	200		70	88	89				35							13	10	68	125
2007	0	2	2	1	1	56	64	169	1	3	27	0	1	1	1	0	0	1	0	1	1	0	0	0	1	0	0	1.4	2	1	185	95	97	93	78	1.8	1.7	2.3	32	28	31	3120	2635			12	35	89	215
2008	1	5	1	1	0	55	43.5	150	2	1	46	1	1	0	1	0	0	0	1	1	1	0	0	1	0	0	0	0.8	3	1	210		80	84	73	2.2	2.5	2.4	24	30	28	1241	1442			20	29	89	307
2009	1	2	2	1	1	56	77	156	2	1	53	1	1	0	1	0	1	1	1	1	0	0	0	0	1	0	0	1.2	2	1	118		83	74	97	2.1	3.1	3.3	37	30	30	1859	1600			13	19	246	553
2010	0	4	1	3	1	67	71	165	2	1	35	0	1	1	1	0	0	0	0	1	1	0	0	1	0	0	0	1.1	3	1	180	80	80	73	81	2.2	2.3	2.9	28	31	29	1435	2290			40	13	213	323
2011	0	3	3	1	0	71	44	147	3	1	40	1	1	0	1	0	1	1	0	1	1	0	0	0	1	0	0	1.4	3	0	310	105	76	69	75	2.2	2.2	2.9	32	26	31	1014	2720			26	23	301	518
2012	1	3	1	1	1	62	52	168	3	1	44	1	1	1	1	0	1	1	0	1	1	0	0	0	0	0	1	7.9	3	0	175		94	88	72			2.6	37	36	35	2152	1918			13	19	153	315
2015	1	3	1	20	1	60	52	160	1	1	39	0	0	0	0	0	1	1	1	1	0	0	1	0	0	1	0	2.1	3	1	255		73	80	73	2.3	2.4	2.8	34	34	28	1162	1507			16	17	161	816
2016	2	6	2	1	0	60	63	149	3	1	37	1	0	1	1	1	1	0	1	1	1	0	0	0	1	0	0	1.3	3	1	219	65	86	74	95	2.1	2.4	2.9	22	23	22	2609	2829			28	12	203	281
2017	0	4	3	1	1	74	44	154.5	1	1	30	1	0	1	1	0	0	1	0	1	1	0	0	0	1	0	0	1.2	3	1	300	150	70	65	75	2.8	2.8	3.3	34	23	25	1409	1005			29	51	256	1784
2018	1	2	1	2	0	48	67	150	2	1	41	1	1	0	1	0	0	0	0	1	1	0	0	1	0	0	0	1	2	1	141		70	99	90				41							9	9	96	225
2019	1	3	1	4	1	77	45	156	4	3	69	0	1	1	0	0	0	0	1	1	1	0	0	0	0	0	1	7.2	3	1	155		73	73	75	2.4	2.8	2.6	31	31	28	1692	2016			29	41	207	881
2020	2	5	2	5	1	61	62	160	2	0	60.4	1	0	1	1	0	0	0	0	1	1	0	0	0	0	1	0	2	3	1	60		100	72	75	2.5	2.5	2.9	33	33	32	2412	2600			25	22	242	271
2021	2	5	2	1	1	54	62	150	2	1	42.7	1	1	1	0	0	0	0	0	1	0	0	0	0	0	0	1	14.6	3	0	235	75	86	71	70	3	3.1	3.1	30	33	22	1683	1973			75	50	294	628
2022	1	3	1	1	0	74	41.7	140	2	1	48.6	1	1	1	1	0	0	0	1	1	0	0	0	1	0	0	0	1	3	0	185	75	96	84	90	1.4	1.7	2.3	32	27	24	2543	2927			41	22	234	802
2023	0	3	3	1	0	61	63	148	2	1	62	1	0	0	1	0	1	1	1	1	1	0	0	1	0	0	0	1	3	1	287	95	86	74	77	1.8	1.8	3.1	37	25	35	1832	2097			32	40	1643	1979
2024	1	3	1	1	1	52	54.5	160	2	1	60	0	1	1	1	0	1	0	0	1	0	0	0	1	0	0	0	1	3	0	195		76	79	85				36							28	162	118	2371
2025	1	3	1	1	1	57	58.5	157	2	1	52.2	0	1	0	1	0	0	0	1	1	1	0	0	0	1	0	0	1.2	3	1	203		105	83	84	2.8	2.8	3.3	26	29	25	1973	1815			16	20	278	651
2026	2	4	2	1	1	70	71.5	150	2	1	72	1	1	0	0	0	1	0	1	1	0	0	0	0	0	1	0	2	2	1	225	45	73	77	89											35	53	991	2326
2027	1	4	1	1	1	58	70	166	2	1	60	1	1	0	1	0	1	1	1	1	1	0	0	1	0	0	0	1	3	0	180		86	84	79	2.2	2.4	3.1	32	28	20	2300	2027			10	16	258	260
2028	2	5	2	2	1	57	56	159	2	1	60	0	0	0	0	1	1	0	0	1	0	0	0	0	1	0	0	1.2	3	0	255	90	93	88	83	1.9	1.8	3.8	26	26	32	3422	1210			73	21	393	359
2029	0	4	3	1	1	46	72	168	2	1	42	0	1	1	1	0	1	0	0	1	0	0	0	0	1	0	0	1.2	3	1	325	105	86	79	83	2.3	2	2.6	36	23	29	2255	2044			55	47	475	1933
2030	2	6	2	1	0	55	45	147	2	1	46	1	1	1	0	0	0	0	1	1	1	0	0	1	0	0	0	1	3	1	295	75	83	86	80	2.4	2.8	2.5	25	27	23	2371	2862			36	24	128	388
2031	2	5	2	1	1	56	68	171	2	1	52	1	1	1	1	0	1	0	0	1	1	0	0	0	0	0	1	2.3	3	0	205	75	95	63	74	2	2	2.2	34	26	34	2278	1400			34	36	192	498
2032	2	5	1	2	0	61	45.7	154	2	1	35	0	0	0	0	0	1	1	0	0	0	0	1	1	0	0	0	0.8	3	0	300	105	93	75	78	2.1	2.2	3.1	22	27	27	2575	1840			44	18	213	318
2033	0	3	1	2	1	74	74	165	2	1	58	1	1	1	0	0	1	1	0	1	1	0	0	0	1	0	0	1.4	3	0	235		80	79	71	2.5	2.9	2.6	27	35	29	2045	2504			10	18	146	587
2034	1	2	1	1	0	68	47	147	3	2	22	1	1	1	1	0	1	0	1	1	1	0	0	0	0	1	0	1.7	3	0	160		76	69	74	2.1	2.1	2.1	34	23	38	2236	2400			11	28	77	375
2035	2	4	1	1	1	67	54	157	2	1	60	1	0	1	1	0	0	0	1	1	1	0	0	0	0	1	0	1.6	3	0	180	37	66	73	76	2.4	3	2.6	34	35	29	1475	2435			22	33	139	573
2036	2	4	2		1	64	62	165	3	2	46	0	0	0	0	0	0	0	1	0	0	0	0	0	1	0	0	1.4	3	0	190	50	106	77	81	2	2.3	3	31	40	34	2487	1708			42	25	200	561
2037	2	4	2	1	0	56	39	139	2	1	32.2	1	0	1	1	1	1	1	1	1	1	0	0	0	1	0	0	1.4	3	0	95	45	79	79	83	2.1	2.3	3.6	36	24	23	2860	1211			69	14	339	528
2038	1	5	1	2	1	72	61	150	1	1	58	0	1	0	1	0	0	0	0	1	1	0	0	0	1	0	0	1.3	3	0	205		66	61	72	1.4	1.6	3	30	26	27	2286	1703			17	28	86	923
2039	1	4	1	1	1	60	63	168	2	1	54	1	0	1	1	0	1	0	1	1	1	0	0	0	1	0	0	1.2	3	0	280		83	74	74	1.5	1.6	2.7	30	30	29	2950	1471			17	13	109	262
2040	1	2	2	1	0	68	63	149	2	1	77	1	1	0	1	0	0	0	0	1	1	0	0	1	0	0	0	0.7	2	0	105		88	74	80	2.1	2.2	2.9	32	23	31	3088	2526			20	51	117	1404
2041	1	3	1	1	0	71	47	153	2	1	61.5	1	0	1	1	0	0	0	1	1	1	0	0	1	0	0	0	0.9	3	0	166		80	82	81	2	1.8	2.6	36	29	31	2139	1692			13	14	124	366
2043	0	3	3	1	1	45	56.5	163	2	1	60	0	1	0	1	0	1	0	1	1	0	0	0	0	1	0	0	1.2	2	0	200	105	96	75	88	1.9	1.6	2.5	24	24	19	2529	2080			42	14	282	382
2044	2	4	1	1	1	45			2	1	42	1	1	1	1	0	0	0	1	1	1	0	0	1	0	0	0	0.9	3	0	135	45	78	77	71	1.8	1.6	1.9	27	37	30	2492	2191			41	32	310	504
2045	1	4	1	1	1	73	63.5	166	3	3	60	0	1	1	1	1	0	1	0	1	1	0	0	0	1	0	0	1.2	3	1	195		95	78	80	2.1	2.8	2.2	32	24	33	1679	2844			12	26	131	716
2046	1	4	1	1	0	51	73	174	2	1	71.6	1	1	1	1	0	0	0	1	1	1	0	0	1	0	0	0	0.8	3	0	185		90	70	72	2.4	2.8	1.7	29	35	24	2098	1123			10	15		260
2047	2	6	2	1	0	54	50.5	159	3	1	42	1	1	1	0	0	1	0	1	1	0	0	0	0	1	0	0	1.4	3	1	205	60	73	81	75	2.3	2.5	2.3	36	40	37	2981	1630			51	38	304	454
2048	0	4	1	2	1	46			2	1	45	0	0	0	1	0	1	0	0	0	1	0	0	1	0	0	0	1	3	1			84	84	84	2.5	2.5	2.6	32	32	29	2131	1348			37	21	346	367
2049	2	4	1	1	1	61	81	172	2	1	53	1	1	0	1	0	1	1	1	1	1	0	0	0	1	0	0	1.2	2	1	210	55	100	76	77	2.4	2.5	1.7	29	28	31	2894	2000			33	26	680	888
2050	2	4	2	1	1	60	52	148	2	1	50	0	1	1	1	0	1	0	1	1	1	0	0	0	1	0	0	1.2	3	0	200	55	76	81	88	3.1	3.5	2.4	35	30	25	1851	2374			46	22	328	480
2051	1	5	1	1	1	57	68	170	3	2	50	0	1	1	1	0	1	1	0	1	1	0	0	1	0	0	0	0.8	3	0	235		83	94	82				27	31	25					10	14	264	469
2052	1	5	1	1	1	69	59	167	2	1	60	0	1	1	1	0	0	0	1	1	0	0	0	0	1	0	0	1.3	3	0	250		76	77	93	2	2.1	3.9	31	38	28	2392	1820			18	23	123	505
2053	1	6	1	1	1	73	59.5	160	2	1	63	0	1	1	1	0	1	0	1	1	1	0	0	0	1	0	0	1.6	3	1	245		82	75	75	1.8	1.9	2.8	30	30	19	1446	2824			27	11	420	187
2054	2	5	2	1	1	56	76	169	2	1	72	0	0	0	1	0	1	1	1	1	1	1	0	1	0	0	0	1	3	0	150	75	78	87	72	1.9	1.9	2.3	24	21	23	2880	2691			70	43	270	340
2056	2	5	1	1	1	65	71	171	2	1	52	0	1	1	1	0	1	0	1	1	1	1	0	0	1	0	1	1.2	3	1	235	105	80	73	79	1.8	1.8	2.9	36	25	24	4120	1745			30	26	188	904
2057	1	3	2	1	1	63	53.5	158	3	1	25	0	0	0	1	0	1	0	1	0	1	0	0	0	1	0	0	1.1	3	0	175		86	99	95	2.3	2.3	2.8	25	25	24	2319	1840			24	15	165	415
2058	2	6	2	2	0	74	56	150	3	1	52.3	0	1	1	1	0	1	1	1	1	1	0	0	0	0	0	1	2.2	3	1	220	80	79	80	88				32							28	27	185	191
2059	1	2	1	1	0	71	64	149	2	1	47	0	1	0	1	0	0	0	0	1	0	0	0	1	0	0	0	1	2	1	155		83	78	62	1.8	1.8	2.4	27	28	25	3078	1493			8	12	106	245
2060	2	5	2	1	0	72	57	146	2	1	56	0	1	1	1	0	1	0	1	1	1	0	0	0	1	0	0	1.4	3	1	320	85	80	94	71	2.2	2.3	2.4	23	29	29	1943	3800			56	57	489	769
2061	2	4	2	1	0	57	45	150	4	3	17.9	1	1	0	1	0	0	0	1	1	1	0	0	1	0	0	0	0.9	3	0	304	85	73	86	93	1.8	1.8	2.1	36	28	38	2560	3429			53	30	438	444
2062	1	5	1	1	0	58	53	148	4	2	39	1	1	1	1	0	0	0	1	0	1	1	0	0	0	0	1	2.3	3	1	220		79	99	78				35	28	17					26	19	98	144
2063	1	3	1	1	1	66	90	185	3	2	40.6	0	1	1	1	0	0	0	1	1	1	0	0	0	1	0	0	1.1	2	1	215		83	74	79	2.1	2.2	2.3	34	33	29	2580	2350			34	22	370	274
2064	1	4	1	1	1	42	70	165	3	2	75.6	0	1	1	1	0	0	0	0	0	1	0	0	1	0	0	0	0.8	3	1	220		80	76	74	2.8	2.9	2.8	33	30	10	3021	1956			28	32	253	714
2065	0	4	1	3	0	68	49	162	3	2	39	1	1	0	1	0	1	0	1	1	0	0	0	0	1	0	0	1.6	3	0	275	125	61	76	81	3.2	3.3	3.4	34	48	31	1254	1426			32	51	279	2654
2066	1	5	2	1	1	72	58	154	2	1	59.2	0	1	1	1	0	1	0	0	1	1	0	0	0	1	0	0	1.1	3	0	210		76	79	77	2.3	2.3	2.5	31	35	26	1833	2187			23	26	144	730
2067	1	5	1	1	1	55	91	160	1	1	80.5	1	0	1	1	0	0	0	1	1	1	0	0	1	0	0	0	0.9	3	1	225		76	81	73	1.8	1.6	2.3	31	29	22	2760	1821			15	21	412	873
2068	0	2	3	1	0	54	49	142	3	2	50	0	1	1	1	0	0	0	0	1	0	0	0	1	0	0	0	0.8	2	0			85	69	91	2.6	2.9	2.4	32	34	26	2598	2470			65	17	501	289
2069	0	3	3	1	1	53	73	157	2	1	41.2	0	1	1	1	0	1	0	0	1	0	0	0	0	1	0	0	1.2	2	1	200	95	76	74	94	2.6	2.6	2.6	27	32	30	1281	1965			33	23	373	1773
[truncated: 29 more rows]
[truncated: 33 more columns]
